# Supplementary material for: Multiple Regulatory Networks Are Activated during Cold Stress in Medicago sativa L
Source: Int J Mol Sci. 2018 Oct 15;19(10):3169. doi: 10.3390/ijms19103169 (PMC6214131; doi:10.3390/ijms19103169)
Supplement: Supplementary file 1 [file ijms-19-03169-s001.zip]

Archive with 21 entries (20 files):
- supplementary material/
- supplementary material/Figure S1.jpg
- supplementary material/Figure S10.jpg
- supplementary material/Figure S11.jpg
- supplementary material/Figure S12.jpg
- supplementary material/Figure S13.jpg
- supplementary material/Figure S14.jpg
- supplementary material/Figure S2.jpg
- supplementary material/Figure S3.jpg
- supplementary material/Figure S4.jpg
- supplementary material/Figure S5.jpg
- supplementary material/Figure S6.jpg
- supplementary material/Figure S7.jpg
- supplementary material/Figure S8.jpg
- supplementary material/Figure S9.jpg
- supplementary material/Table S1.xlsx
- supplementary material/Table S2.xlsx
- supplementary material/Table S3.xlsx
- supplementary material/Table S4.xlsx
- supplementary material/Table S5.xlsx
- supplementary material/Table S6.xlsx
