# Supplementary material for: Multiple Regulatory Networks Are Activated during Cold Stress in Medicago sativa L
Source: Int J Mol Sci. 2018 Oct 15;19(10):3169. doi: 10.3390/ijms19103169 (PMC6214131; doi:10.3390/ijms19103169)
Supplement: Supplementary file 1 [file ijms-19-03169-s001.zip › supplementary material/Table S1.xlsx]

## Sheet: Sheet1
Table S1. Summary of the sequence data analysis.
Sample	Raw Reads Number	Raw Data Size (bp)	Clean Reads Number	Clean Data Size (bp)	Unigenes Number
C0-1	23880579	1194028950	22903052	1145152600	38230
C0-2	23880579	1194028950	23061917	1153095850	40547
C0-3	24136486	1206824300	23948267	1197413350	37677
C1-1	22045743	1102287150	20874716	1043735800	40157
C1-2	22045743	1102287150	21057763	1052888150	39716
C1-3	24124276	1206213800	23521285	1176064250	42812
C2-1	22045743	1102287150	20865452	1043272600	37939
C2-2	22045743	1102287150	20627851	1031392550	38393
C2-3	22105796	1105289800	21601551	1080077550	39900
C3-1	22045743	1102287150	20785851	1039292550	37232
C3-2	22045743	1102287150	20999087	1049954350	38246
C3-3	24125629	1206281450	23255261	1162763050	40719
C4-1	22045743	1102287150	20840631	1042031550	38230
C4-2	22045743	1102287150	21128955	1056447750	34023
C4-3	24124947	1206247350	23564092	1178204600	43286
Total	318619289	15930964450	305471639	15273581950	50809
