# Supplementary material for: Multiple Regulatory Networks Are Activated during Cold Stress in Medicago sativa L
Source: Int J Mol Sci. 2018 Oct 15;19(10):3169. doi: 10.3390/ijms19103169 (PMC6214131; doi:10.3390/ijms19103169)
Supplement: Supplementary file 1 [file ijms-19-03169-s001.zip › supplementary material/Table S2.xlsx]

## Sheet: Sheet1
Table S2. BLAST analysis of the non-redundant unigenes against public databases.
Database	Number of annotated unigenes (Percentage)
	C0	C1	C2	C3	C4	All
Annotated in Nr	20,470 (44.80%)	20,863 (44.33%)	20,611 (45.04%)	20,643 (45.09%)	20,732 (44.40%)	21,947 (43.20%)
Annotated in GO	43,860 (95.98%)	41,385 (87.94%)	40,087 (87.61%)	40,108 (87.61%)	41,019 (87.85%)	45,138 (88.84%)
Annotated in KEGG	11,274 (24.67%)	11,346 (24.11%)	11,304 (24.70%)	11,319 (24.73%)	11,337 (24.28%)	11,476 (22.59%)
Annotated in all databases	1,755 (3.84%)	1,765 (3.75%)	1,758 (3.84%)	1,758 (3.84%)	1,759 (3.77%)	1,784 (3.51%)
Annotated in at least one databases	45,173 (98.86%)	46,496 (98.80%)	45,241 (98.87%)	45,242 (98.83%)	46,097 (98.73%)	50,123 (98.65%)
Total unigenes	45,696 (100.00%)	47,059 (100.00%)	45,758 (100.00%)	45,779 (100.00%)	46,691 (100.00%)	50,809 (100.00%)
