# Supplementary material for: Multiple Regulatory Networks Are Activated during Cold Stress in Medicago sativa L
Source: Int J Mol Sci. 2018 Oct 15;19(10):3169. doi: 10.3390/ijms19103169 (PMC6214131; doi:10.3390/ijms19103169)
Supplement: Supplementary file 1 [file ijms-19-03169-s001.zip › supplementary material/Table S3.xlsx]

## Sheet: Sheet1
Table S3. Primers used for qRT-PCR analysis.
Number	Gene	Forward primer (5'-3')	Reverse primer (5'-3')
1	[Msa]_32784	ACACATCTCTGTCTCATCCGAG	CGTGAATCAAGTGGCTTTAGC
2	[Msa]_34591	AGCGTATGTTTCTGCTGCC	GGAGTAACGATGGTAAAGGTCCT
3	[Msa]_47463	CACCCACAAACACCGTGAT	GAGAGACGATTCTGGTTAGCAAG
4	[Msa]_47805	TTGGTTACATTTGACTGCTCTC	AACAACAGCCCATTGAGGT
5	[Msa]_49461	CCCTTCAAACAAACCCTCC	AAACATAGCCTCGTTGCCTC
6	[Msa]_49950	CGGTGACTACAAAGGAAAGG	TTACAAGGGAATGCCAGAAT
7	[Msa]_50647	GGTCCACCCTCTCATCAGTTT	GCAGCCTTCAACAATAACGG
8	[Msa]_50707	GAAACACACCAGCCTCTTGG	TCTCCATCAACTTCCTCCTCAC
9	[Msa]_52520	CGCCATAGAATCGGATGC	TCCTTCCTCACAAGACCG
10	MsActin	CTAGGATCCAAAATGGCCGATGGTGAGG	GAAACTCACCACCACGAACCAG
