# Supplementary material for: Multiple Regulatory Networks Are Activated during Cold Stress in Medicago sativa L
Source: Int J Mol Sci. 2018 Oct 15;19(10):3169. doi: 10.3390/ijms19103169 (PMC6214131; doi:10.3390/ijms19103169)
Supplement: Supplementary file 1 [file ijms-19-03169-s001.zip › supplementary material/Table S4.xlsx]

## Sheet: Sheet1
Table S4. Annotation information on 5,283 DEGs.
gene_id	KEGG Orthology	GO Component	GO Function	GO Process	Blast nr
[Msa]_10020	K01191|1|0.0|2019|mtr:MTR_3g098650|alpha-mannosidase [EC:3.2.1.24]	-	GO:0030246//carbohydrate binding;GO:0004559//alpha-mannosidase activity;GO:0008270//zinc ion binding	GO:0006013//mannose metabolic process	gi|357464941|ref|XP_003602752.1|/0/Lysosomal alpha-mannosidase [Medicago truncatula]
[Msa]_10032	K11262|1|0.0|1488|mtr:MTR_146s0011|acetyl-CoA carboxylase / biotin carboxylase 1 [EC:6.4.1.2 6.3.4.14]	-	-	-	gi|495725|gb|AAB42144.1|/0/acetyl-CoA carboxylase [Medicago sativa]
[Msa]_10034	K05747|1|8e-55|216|mus:103976417|Wiskott-Aldrich syndrome protein	-	-	-	gi|565398202|ref|XP_006364667.1|/0/PREDICTED: uncharacterized protein LOC102596521 isoform X3 [Solanum tuberosum]
[Msa]_10039	K12446|1|0.0|1983|mtr:MTR_1g009190|L-arabinokinase [EC:2.7.1.46]	GO:0005737//cytoplasm	GO:0016773//phosphotransferase activity, alcohol group as acceptor;GO:0016301//kinase activity;GO:0005524//ATP binding	GO:0016310//phosphorylation	gi|357436679|ref|XP_003588615.1|/0/Galactokinase like protein [Medicago truncatula]
[Msa]_10040	K12391|1|0.0|1673|mtr:MTR_5g034780|AP-1 complex subunit gamma-1	GO:0044431//Golgi apparatus part;GO:0030131//clathrin adaptor complex	GO:0008565//protein transporter activity	GO:0016192//vesicle-mediated transport;GO:0006886//intracellular protein transport	gi|357485969|ref|XP_003613272.1|/0/AP-1 complex subunit gamma-1 [Medicago truncatula]
[Msa]_10048	K05768|1|0.0|926|gmx:100787208|gelsolin	-	-	-	gi|657379219|gb|AES81363.2|/0/villin [Medicago truncatula]
[Msa]_10054	K10406|1|1e-171|604|tcc:TCM_032503|kinesin family member C2/C3;K13466|2|2e-102|374|sly:543900|EIX receptor 1/2;K13420|3|2e-89|332|cit:102618529|LRR receptor-like serine/threonine-protein kinase FLS2 [EC:2.7.11.1]	-	-	-	gi|357457573|ref|XP_003599067.1|/0/Receptor-like protein kinase [Medicago truncatula]
[Msa]_10080	K12236|1|0.0|1323|mtr:MTR_4g027040|transcriptional repressor NF-X1	GO:0005634//nucleus	GO:0003700//transcription factor activity, sequence-specific DNA binding;GO:0008270//zinc ion binding	GO:0006355//regulation of transcription, DNA-templated	gi|357469909|ref|XP_003605239.1|/0/Transcriptional repressor NF-X1 [Medicago truncatula]
[Msa]_10086	-	-	-	-	gi|657398578|gb|KEH38160.1|/0/glucan synthase-like protein [Medicago truncatula]
[Msa]_10110	K01187|1|0.0|1702|mtr:MTR_5g026610|alpha-glucosidase [EC:3.2.1.20]	-	GO:0030246//carbohydrate binding;GO:0004553//hydrolase activity, hydrolyzing O-glycosyl compounds	GO:0005975//carbohydrate metabolic process	gi|657384358|gb|KEH27671.1|/0/neutral alpha-glucosidase [Medicago truncatula]
[Msa]_10118	K04733|1|2e-119|290|ppp:PHYPADRAFT_56753|interleukin-1 receptor-associated kinase 4 [EC:2.7.11.1];K04730|5|8e-102|278|egr:104420356|interleukin-1 receptor-associated kinase 1 [EC:2.7.11.1]	-	-	-	gi|657378578|gb|KEH23293.1|/0/feronia receptor-like kinase [Medicago truncatula]
[Msa]_10124	K01872|1|0.0|1868|mtr:MTR_3g118360|alanyl-tRNA synthetase [EC:6.1.1.7]	-	-	-	gi|657396320|gb|AES74340.2|/0/alanine-tRNA ligase [Medicago truncatula]
[Msa]_10140	K13447|1|0.0|1560|mtr:MTR_8g095520|respiratory burst oxidase [EC:1.6.3.- 1.11.1.-]	GO:0016021//integral component of membrane	GO:0050664//oxidoreductase activity, acting on NAD(P)H, oxygen as acceptor;GO:0004601//peroxidase activity;GO:0005509//calcium ion binding	GO:0055114//oxidation-reduction process	gi|357520297|ref|XP_003630437.1|/0/Respiratory burst oxidase-like protein [Medicago truncatula]
[Msa]_10161	K01256|1|0.0|1373|cam:101494387|aminopeptidase N [EC:3.4.11.2]	-	-	-	gi|657375868|gb|KEH21084.1|/0/peptidase M1 family aminopeptidase N [Medicago truncatula]
[Msa]_10172	-	-	-	-	gi|657387895|gb|KEH29938.1|/0/vacuolar protein sorting protein [Medicago truncatula]
[Msa]_10198	K13420|1|2e-72|105|crb:CARUB_v10025764mg|LRR receptor-like serine/threonine-protein kinase FLS2 [EC:2.7.11.1]	-	GO:0016301//kinase activity	GO:0016310//phosphorylation	gi|357495155|ref|XP_003617866.1|/0/Receptor-like protein kinase [Medicago truncatula]
[Msa]_1022	K02184|1|0.0|594|cam:101508170|formin 2	-	-	-	gi|657390446|gb|KEH31967.1|/0/actin-binding FH2 (formin-like) protein [Medicago truncatula]
[Msa]_10285	K15172|1|7e-26|120|vcn:VOLCADRAFT_106802|transcription elongation factor SPT5;K03521|2|1e-06|43.9|mdm:103411391|electron transfer flavoprotein beta subunit	-	GO:0008270//zinc ion binding;GO:0003676//nucleic acid binding	-	gi|357500987|ref|XP_003620782.1|/0/Zinc finger CCCH domain-containing protein [Medicago truncatula]
[Msa]_10294	K02703|1|5e-78|206|cam:6797508|photosystem II P680 reaction center D1 protein	-	-	-	gi|300390504|gb|ADK11063.1|/0/maturase K [Medicago daghestanica]
[Msa]_10298	K14486|1|2e-176|620|atr:18442320|auxin response factor	-	-	-	gi|657375741|gb|AET05059.2|/0/auxin response factor 2 [Medicago truncatula]
[Msa]_10322	K13525|1|4e-66|254|gmx:100800882|transitional endoplasmic reticulum ATPase;K13229|2|3e-22|108|zma:541977|2,4-dihydroxy-1,4-benzoxazin-3-one-glucoside dioxygenase [EC:1.14.20.2];K04125|4|6e-18|94.4|mtr:MTR_2g083000|gibberellin 2-oxidase [EC:1.14.11.13];K05282|5|1e-17|93.2|mdm:103400175|gibberellin 20-oxidase [EC:1.14.11.12]	-	GO:0016706//oxidoreductase activity, acting on paired donors, with incorporation or reduction of molecular oxygen, 2-oxoglutarate as one donor, and incorporation of one atom each of oxygen into both donors	GO:0055114//oxidation-reduction process	gi|357451765|ref|XP_003596159.1|/4.1277e-84/1-aminocyclopropane-1-carboxylate oxidase-like protein [Medicago truncatula]
[Msa]_10328	K01595|1|0.0|1988|cam:101496857|phosphoenolpyruvate carboxylase [EC:4.1.1.31]	-	GO:0008964//phosphoenolpyruvate carboxylase activity	GO:0006099//tricarboxylic acid cycle;GO:0015977//carbon fixation	gi|502118331|ref|XP_004496214.1|/0/PREDICTED: phosphoenolpyruvate carboxylase 4-like [Cicer arietinum]
[Msa]_10346	K03255|1|0.0|994|mtr:MTR_4g009960|protein TIF31	-	-	-	gi|357468149|ref|XP_003604359.1|/0/Tetratricopeptide-like helical domain-containing protein [Medicago truncatula]
[Msa]_10348	K00695|1|0.0|1019|gmx:100802045|sucrose synthase [EC:2.4.1.13]	-	-	-	gi|657380149|gb|KEH24408.1|/0/sucrose synthase [Medicago truncatula]
[Msa]_10376	K02331|1|0.0|1593|mtr:MTR_2g010110|DNA polymerase phi [EC:2.7.7.7]	-	-	-	gi|357446073|ref|XP_003593314.1|/0/DNA polymerase V [Medicago truncatula]
[Msa]_10407	K17964|1|1e-35|147|smo:SELMODRAFT_165305|leucine-rich PPR motif-containing protein, mitochondrial	-	-	-	gi|357512639|ref|XP_003626608.1|/0/Pentatricopeptide repeat-containing protein [Medicago truncatula]
[Msa]_10416	K12309|1|0.0|711|pxb:103943992|beta-galactosidase [EC:3.2.1.23]	-	GO:0030246//carbohydrate binding;GO:0004565//beta-galactosidase activity	GO:0005975//carbohydrate metabolic process	gi|657372476|gb|KEH18344.1|/0/beta-galactosidase [Medicago truncatula]
[Msa]_10460	K05643|1|4e-58|157|ppp:PHYPADRAFT_221752|ATP-binding cassette, subfamily A (ABC1), member 3	-	-	-	gi|657392458|gb|KEH33409.1|/0/ABC transporter A family protein [Medicago truncatula]
[Msa]_10466	K14297|1|0.0|1059|mtr:MTR_5g097890|nuclear pore complex protein Nup98-Nup96	GO:0005643//nuclear pore	-	GO:0006810//transport	gi|357495427|ref|XP_003618002.1|/0/Nuclear pore complex protein Nup98-Nup96 [Medicago truncatula]
[Msa]_10473	K17422|1|1e-60|145|mtr:MTR_5g045910|large subunit ribosomal protein L41	-	-	-	gi|657401123|gb|KEH40143.1|/0/LRR receptor-like kinase family protein [Medicago truncatula]
[Msa]_10475	K13459|1|2e-07|51.2|aly:ARALYDRAFT_675171|disease resistance protein RPS2	-	-	-	gi|356513605|ref|XP_003525502.1|/3.12277e-93/PREDICTED: probable inactive poly [ADP-ribose] polymerase SRO5-like [Glycine max]
[Msa]_10505	K00924|1|0.0|635|vvi:100260741|	-	-	-	gi|657403620|gb|KEH42461.1|/0/LRR receptor-like kinase family protein [Medicago truncatula]
[Msa]_10511	K17908|1|3e-06|55.5|smo:SELMODRAFT_176503|autophagy-related protein 18	-	-	-	gi|355480099|gb|AES61302.1|/0/breast carcinoma amplified sequence 3 protein [Medicago truncatula]
[Msa]_10513	K11446|1|0.0|456|egr:104430885|histone demethylase JARID1 [EC:1.14.11.-]	GO:0005634//nucleus	GO:0008168//methyltransferase activity	GO:0032259//methylation	gi|357485055|ref|XP_003612815.1|/0/Lysine-specific demethylase 5B [Medicago truncatula]
[Msa]_10539	K03696|1|0.0|1709|cam:101489433|ATP-dependent Clp protease ATP-binding subunit ClpC	-	GO:0017111//nucleoside-triphosphatase activity;GO:0005524//ATP binding	GO:0019538//protein metabolic process	gi|657395341|gb|KEH35688.1|/0/ATP-dependent Clp protease ATP-binding subunit [Medicago truncatula]
[Msa]_10552	K10143|1|0.0|961|mtr:MTR_8g091170|E3 ubiquitin-protein ligase RFWD2 [EC:2.3.2.27]	-	-	-	gi|657399247|gb|KEH38731.1|/0/ubiquitin ligase cop1, putative [Medicago truncatula]
[Msa]_10555	K00924|1|1e-106|184|crb:CARUB_v10008195mg|	-	-	-	gi|657404972|gb|KEH43547.1|/0/LRR receptor-like kinase family protein [Medicago truncatula]
[Msa]_10581	K01681|1|0.0|1419|mtr:MTR_2g088360|aconitate hydratase [EC:4.2.1.3]	-	GO:0051539//4 iron, 4 sulfur cluster binding	GO:0008152//metabolic process	gi|357453423|ref|XP_003596988.1|/0/Aconitate hydratase [Medicago truncatula]
[Msa]_10596	K11323|1|1e-51|206|cre:CHLREDRAFT_120259|histone arginine demethylase JMJD6 [EC:1.14.11.-]	-	-	-	gi|657395379|gb|AES73073.2|/0/transferring glycosyl group transferase [Medicago truncatula]
[Msa]_10597	-	-	-	-	gi|355481318|gb|AES62521.1|/0/plant regulator RWP-RK family protein [Medicago truncatula]
[Msa]_10606	K14376|1|0.0|1035|gmx:100802620|poly(A) polymerase [EC:2.7.7.19]	-	-	-	gi|657395934|gb|KEH36094.1|/0/poly(A) polymerase-like protein [Medicago truncatula]
[Msa]_10610	-	-	-	-	gi|657396193|gb|KEH36309.1|/0/starch branching enzyme I [Medicago truncatula]
[Msa]_10645	K17302|1|0.0|1823|cam:101492792|coatomer, subunit beta'	-	-	-	gi|657386435|gb|KEH28771.1|/0/coatomer subunit beta-like protein [Medicago truncatula]
[Msa]_10649	K19036|1|0.0|681|sita:101785439|ATP-dependent RNA/DNA helicase IGHMBP2 [EC:3.6.4.12 3.6.4.13]	-	-	-	gi|657402041|gb|KEH40968.1|/0/DNA-binding protein SMUBP-2 [Medicago truncatula]
[Msa]_10677	K14293|1|0.0|1597|cam:101514483|importin subunit beta-1	-	-	-	gi|657376057|gb|KEH21273.1|/0/importin subunit beta-like protein [Medicago truncatula]
[Msa]_10691	K12236|1|0.0|957|mtr:MTR_4g027040|transcriptional repressor NF-X1	GO:0005634//nucleus	GO:0003700//transcription factor activity, sequence-specific DNA binding;GO:0008270//zinc ion binding	GO:0006355//regulation of transcription, DNA-templated	gi|357469909|ref|XP_003605239.1|/0/Transcriptional repressor NF-X1 [Medicago truncatula]
[Msa]_10704	K04730|1|2e-122|441|mdm:103422917|interleukin-1 receptor-associated kinase 1 [EC:2.7.11.1];K13420|2|8e-80|247|fve:101309130|LRR receptor-like serine/threonine-protein kinase FLS2 [EC:2.7.11.1]	-	-	-	gi|657395164|gb|AES72717.2|/0/LRR receptor-like kinase family protein [Medicago truncatula]
[Msa]_10714	K16302|1|3e-180|633|vvi:100245434|metal transporter CNNM	-	-	-	gi|357519999|ref|XP_003630288.1|/0/Ankyrin-like protein [Medicago truncatula]
[Msa]_10725	-	-	GO:0051539//4 iron, 4 sulfur cluster binding	GO:0008152//metabolic process	gi|357483921|ref|XP_003612247.1|/0/Aconitate hydratase [Medicago truncatula]
[Msa]_10730	K03255|1|0.0|909|mtr:MTR_4g009960|protein TIF31	-	-	-	gi|357468145|ref|XP_003604357.1|/0/Tetratricopeptide-like helical domain-containing protein [Medicago truncatula]
[Msa]_10744	K12309|1|0.0|1095|pxb:103943992|beta-galactosidase [EC:3.2.1.23]	-	GO:0030246//carbohydrate binding;GO:0004565//beta-galactosidase activity	GO:0005975//carbohydrate metabolic process	gi|657372476|gb|KEH18344.1|/0/beta-galactosidase [Medicago truncatula]
[Msa]_10747	K12446|1|0.0|1766|mtr:MTR_1g009190|L-arabinokinase [EC:2.7.1.46]	GO:0005737//cytoplasm	GO:0016773//phosphotransferase activity, alcohol group as acceptor;GO:0016301//kinase activity;GO:0005524//ATP binding	GO:0016310//phosphorylation	gi|357436679|ref|XP_003588615.1|/0/Galactokinase like protein [Medicago truncatula]
[Msa]_10757	K05681|1|1e-25|120|cme:CYME_CMS467C|ATP-binding cassette, subfamily G (WHITE), member 2	GO:0016020//membrane	GO:0015416;GO:0005524//ATP binding	GO:0006200	gi|357443153|ref|XP_003591854.1|/5.67881e-147/ABC transporter G family member [Medicago truncatula]
[Msa]_10761	K02184|1|1e-85|318|csv:101215105|formin 2	-	-	-	gi|657401712|gb|KEH40671.1|/0/pollen Ole e I family allergen [Medicago truncatula]
[Msa]_10771	K10143|1|0.0|1141|cam:101488676|E3 ubiquitin-protein ligase RFWD2 [EC:2.3.2.27]	-	-	-	gi|357452949|ref|XP_003596751.1|/0/SPA1-like protein [Medicago truncatula]
[Msa]_10782	K00847|1|1e-41|173|rcu:RCOM_1497980|fructokinase [EC:2.7.1.4];K10990|3|3e-38|122|cam:101512002|RecQ-mediated genome instability protein 1	-	GO:0016740//transferase activity	-	gi|255539609|ref|XP_002510869.1|/5.48615e-41/fructokinase, putative [Ricinus communis]
[Msa]_10800	K09667|1|3e-83|311|sita:101783948|protein O-GlcNAc transferase [EC:2.4.1.255]	-	-	-	gi|657403134|gb|KEH41995.1|/0/O-linked N-acetylglucosamine transferase, putative [Medicago truncatula]
[Msa]_10813	K01006|1|0.0|939|cam:101513536|pyruvate, orthophosphate dikinase [EC:2.7.9.1]	-	-	-	gi|502151216|ref|XP_004508332.1|/0/PREDICTED: pyruvate, phosphate dikinase, chloroplastic-like isoform X1 [Cicer arietinum]
[Msa]_10826	K12309|1|0.0|1136|pxb:103943992|beta-galactosidase [EC:3.2.1.23]	-	GO:0030246//carbohydrate binding;GO:0004565//beta-galactosidase activity	GO:0005975//carbohydrate metabolic process	gi|657372476|gb|KEH18344.1|/0/beta-galactosidase [Medicago truncatula]
[Msa]_10831	K12471|1|0.0|770|mtr:MTR_7g006280|epsin	-	-	-	gi|357501475|ref|XP_003621026.1|/0/Epsin-like protein [Medicago truncatula]
[Msa]_10843	K05681|1|5e-56|220|ppp:PHYPADRAFT_168716|ATP-binding cassette, subfamily G (WHITE), member 2	-	-	-	gi|657372331|gb|AET01510.2|/0/drug resistance transporter-like ABC domain protein [Medicago truncatula]
[Msa]_10869	K00695|1|0.0|1536|cam:101490898|sucrose synthase [EC:2.4.1.13]	-	-	-	gi|657380149|gb|KEH24408.1|/0/sucrose synthase [Medicago truncatula]
[Msa]_10874	K17686|1|0.0|1801|cam:101509532|Cu+-exporting ATPase [EC:3.6.3.54]	-	-	-	gi|657389757|gb|KEH31405.1|/0/heavy metal P-type ATPase [Medicago truncatula]
[Msa]_10878	K09287|1|7e-11|64.3|brp:103843064|RAV-like factor	GO:0005634//nucleus	GO:0003677//DNA binding;GO:0008270//zinc ion binding	GO:0006355//regulation of transcription, DNA-templated	gi|357470009|ref|XP_003605289.1|/0/B3 domain-containing protein [Medicago truncatula]
[Msa]_10895	K03403|1|0.0|658|cam:101510886|magnesium chelatase subunit H [EC:6.6.1.1]	-	GO:0016851//magnesium chelatase activity	GO:0015995//chlorophyll biosynthetic process	gi|502166320|ref|XP_004513857.1|/0/PREDICTED: magnesium-chelatase subunit ChlH, chloroplastic-like [Cicer arietinum]
[Msa]_10896	K12309|1|0.0|711|pxb:103943992|beta-galactosidase [EC:3.2.1.23]	-	GO:0030246//carbohydrate binding;GO:0004565//beta-galactosidase activity	GO:0005975//carbohydrate metabolic process	gi|657372476|gb|KEH18344.1|/0/beta-galactosidase [Medicago truncatula]
[Msa]_10901	-	-	-	-	gi|657393272|gb|AES70658.2|/1.06797e-73/hypothetical protein MTR_3g060830 [Medicago truncatula]
[Msa]_10911	K12471|1|0.0|1788|mtr:MTR_7g006280|epsin	-	-	-	gi|357501475|ref|XP_003621026.1|/0/Epsin-like protein [Medicago truncatula]
[Msa]_10921	K00770|1|4e-13|78.2|aly:ARALYDRAFT_340891|1,4-beta-D-xylan synthase [EC:2.4.2.24]	-	-	-	gi|657390048|gb|KEH31652.1|/0/OSBP(oxysterol-binding protein)-related protein 1C [Medicago truncatula]
[Msa]_10941	K10352|1|1e-43|179|sot:102585808|myosin heavy chain;K09313|3|1e-08|63.2|pda:103701032|homeobox protein cut-like;K10696|4|2e-07|59.7|jcu:105650970|E3 ubiquitin-protein ligase BRE1 [EC:2.3.2.27];K09291|5|2e-07|59.7|gmx:100788022|nucleoprotein TPR	-	-	-	gi|502126252|ref|XP_004499237.1|/0/PREDICTED: filament-like plant protein 4-like [Cicer arietinum]
[Msa]_10942	-	GO:0016021//integral component of membrane	GO:0050664//oxidoreductase activity, acting on NAD(P)H, oxygen as acceptor;GO:0004601//peroxidase activity;GO:0005509//calcium ion binding	GO:0055114//oxidation-reduction process	gi|58532639|gb|AAW78863.1|/0/respiratory burst oxidase 1 [Medicago truncatula]
[Msa]_10943	-	-	GO:0030246//carbohydrate binding;GO:0004553//hydrolase activity, hydrolyzing O-glycosyl compounds	GO:0005975//carbohydrate metabolic process	gi|357509405|ref|XP_003624991.1|/0/Alpha-glucosidase yihQ [Medicago truncatula]
[Msa]_10945	K16240|1|0.0|672|cam:101501801|protein suppressor of PHYA-105 1	-	-	-	gi|657372936|gb|KEH18706.1|/0/ubiquitin ligase cop1, putative [Medicago truncatula]
[Msa]_10963	K11267|1|4e-53|211|tcc:TCM_030447|sister chromatid cohesion protein PDS5	-	-	-	gi|357437209|ref|XP_003588880.1|/0/Sister chromatid cohesion protein PDS5-like protein [Medicago truncatula]
[Msa]_11026	-	GO:0005739//mitochondrion	-	-	gi|357436159|ref|XP_003588355.1|/7.13232e-155/Mitochondrial protein, putative [Medicago truncatula]
[Msa]_11037	K02704|1|0.0|1066|mtr:MTR_4g051370|photosystem II CP47 chlorophyll apoprotein	GO:0009523//photosystem II;GO:0042651//thylakoid membrane;GO:0016021//integral component of membrane	GO:0042301//phosphate ion binding;GO:0016491//oxidoreductase activity;GO:0045156//electron transporter, transferring electrons within the cyclic electron transport pathway of photosynthesis activity;GO:0005506//iron ion binding;GO:0020037//heme binding;GO:0045158//electron transporter, transferring electrons within cytochrome b6/f complex of photosystem II activity;GO:0016168//chlorophyll binding	GO:0009767//photosynthetic electron transport chain;GO:0018298//protein-chromophore linkage;GO:0050821//protein stabilization;GO:0022904//respiratory electron transport chain	gi|357471541|ref|XP_003606055.1|/0/Photosystem II CP47 chlorophyll apoprotein [Medicago truncatula]
[Msa]_11039	K06617|1|0.0|1393|cam:101512031|raffinose synthase [EC:2.4.1.82]	-	-	-	gi|657380689|gb|KEH24792.1|/0/raffinose synthase or seed inhibition protein [Medicago truncatula]
[Msa]_11089	K12619|1|1e-131|472|osa:4349826|5'-3' exoribonuclease 2 [EC:3.1.13.-];K16570|4|2e-64|248|mdm:103449689|gamma-tubulin complex component 3	-	-	-	gi|130582|sp|P10978.1|POLX_TOBAC/0/RecName: Full=Retrovirus-related Pol polyprotein from transposon TNT 1-94; Includes: RecName: Full=Protease; Includes: RecName: Full=Reverse transcriptase; Includes: RecName: Full=Endonuclease [Nicotiana tabacum]
[Msa]_11161	K13171|1|0.0|1641|mtr:MTR_4g064740|serine/arginine repetitive matrix protein 1	-	-	-	gi|657388218|gb|AES88912.2|/0/SR-rich pre-mRNA splicing activator [Medicago truncatula]
[Msa]_11167	K01191|1|0.0|1999|mtr:MTR_7g084040|alpha-mannosidase [EC:3.2.1.24]	-	GO:0030246//carbohydrate binding;GO:0004559//alpha-mannosidase activity;GO:0008270//zinc ion binding	GO:0006013//mannose metabolic process	gi|357508427|ref|XP_003624502.1|/0/Lysosomal alpha-mannosidase [Medicago truncatula]
[Msa]_11171	K08596|1|0.0|1068|mtr:MTR_3g100390|sentrin-specific protease 7 [EC:3.4.22.68]	-	-	-	gi|657395422|gb|AES73170.2|/0/Ulp1 protease family, carboxy-terminal domain protein [Medicago truncatula]
[Msa]_11195	K17943|1|0.0|1791|mtr:MTR_4g064670|pumilio RNA-binding family	-	-	-	gi|357472855|ref|XP_003606712.1|/0/Pumilio-like protein [Medicago truncatula]
[Msa]_11211	K00858|1|0.0|1734|cam:101492431|NAD+ kinase [EC:2.7.1.23]	-	-	-	gi|657401513|gb|KEH40491.1|/0/NAD/NADH kinase family protein [Medicago truncatula]
[Msa]_11216	K01528|1|0.0|1100|cam:101498746|dynamin GTPase [EC:3.6.5.5]	-	-	-	gi|657391548|gb|KEH32755.1|/0/dynamin-2B-like protein [Medicago truncatula]
[Msa]_11220	K11000|1|9e-08|60.5|egr:104423677|callose synthase [EC:2.4.1.-]	-	-	-	gi|502144745|ref|XP_004505736.1|/9.10844e-140/PREDICTED: tricalbin-3-like isoform X1 [Cicer arietinum]
[Msa]_11275	K03696|1|0.0|1782|mtr:MTR_8g100040|ATP-dependent Clp protease ATP-binding subunit ClpC	-	GO:0017111//nucleoside-triphosphatase activity;GO:0005524//ATP binding;GO:0008233//peptidase activity	GO:0006508//proteolysis	gi|357520587|ref|XP_003630582.1|/0/ATP-dependent Clp protease ATP-binding subunit clpA-like protein [Medicago truncatula]
[Msa]_11284	K10406|1|3e-131|364|tcc:TCM_032503|kinesin family member C2/C3	-	-	-	gi|357457573|ref|XP_003599067.1|/0/Receptor-like protein kinase [Medicago truncatula]
[Msa]_11287	K11293|1|0.0|1266|mtr:MTR_2g086140|protein HIRA/HIR1	GO:0005634//nucleus	-	GO:0006355//regulation of transcription, DNA-templated	gi|357453019|ref|XP_003596786.1|/0/Histone transcription regulator HIRA [Medicago truncatula]
[Msa]_11295	K15168|1|8e-15|84.0|csv:101203057|mediator of RNA polymerase II transcription subunit 25	-	-	-	gi|657394934|gb|KEH35406.1|/0/transcriptional corepressor SEUSS-like protein [Medicago truncatula]
[Msa]_11307	K11517|1|1e-15|86.7|gmx:100799037|(S)-2-hydroxy-acid oxidase [EC:1.1.3.15];K15168|2|6e-12|52.4|pop:POPTR_0008s11650g|mediator of RNA polymerase II transcription subunit 25	-	-	-	gi|356559869|ref|XP_003548219.1|/0/PREDICTED: transcriptional corepressor SEUSS [Glycine max]
[Msa]_11337	K02184|1|2e-72|183|sot:102593556|formin 2	-	-	-	gi|657401712|gb|KEH40671.1|/0/pollen Ole e I family allergen [Medicago truncatula]
[Msa]_11366	K00858|1|0.0|1739|cam:101492431|NAD+ kinase [EC:2.7.1.23]	-	-	-	gi|657401513|gb|KEH40491.1|/0/NAD/NADH kinase family protein [Medicago truncatula]
[Msa]_11377	K00549|1|0.0|1045|mtr:MTR_7g086300|5-methyltetrahydropteroyltriglutamate--homocysteine methyltransferase [EC:2.1.1.14]	-	GO:0008270//zinc ion binding;GO:0003871//5-methyltetrahydropteroyltriglutamate-homocysteine S-methyltransferase activity	GO:0009086//methionine biosynthetic process;GO:0032259//methylation	gi|357508777|ref|XP_003624677.1|/0/Methionine synthase [Medicago truncatula]
[Msa]_11381	K12271|1|3e-06|55.5|mis:MICPUN_113908|signal recognition particle 43 kDa protein;K10357|2|6e-06|54.3|smo:SELMODRAFT_184226|myosin V	-	-	-	gi|657394718|gb|AES72007.2|/0/calmodulin-binding protein [Medicago truncatula]
[Msa]_11385	K11654|1|0.0|691|cvr:CHLNCDRAFT_34395|SWI/SNF-related matrix-associated actin-dependent regulator of chromatin subfamily A member 5 [EC:3.6.4.-]	GO:0005634//nucleus	GO:0004386//helicase activity;GO:0003677//DNA binding;GO:0005524//ATP binding;GO:0031491//nucleosome binding	GO:0043044//ATP-dependent chromatin remodeling	gi|657390852|gb|KEH32270.1|/0/chromatin remodeling factor, putative [Medicago truncatula]
[Msa]_11399	K00924|1|2e-140|501|vvi:100260741|	GO:0016021//integral component of membrane	GO:0004672//protein kinase activity;GO:0005524//ATP binding	GO:0006468//protein phosphorylation	gi|357466695|ref|XP_003603632.1|/0/Receptor-like protein kinase [Medicago truncatula]
[Msa]_11408	K11643|1|1e-06|56.6|jcu:105641064|chromodomain-helicase-DNA-binding protein 4 [EC:3.6.4.12];K01062|2|5e-06|54.7|smo:SELMODRAFT_441340|platelet-activating factor acetylhydrolase [EC:3.1.1.47];K11642|5|8e-06|53.9|fve:101294831|chromodomain-helicase-DNA-binding protein 3 [EC:3.6.4.12]	-	-	-	gi|657379764|gb|AES81946.2|/0/PHD zinc finger protein [Medicago truncatula]
[Msa]_11411	K14827|1|0.0|1190|cam:101501991|pre-rRNA-processing protein IPI1	-	-	-	gi|657379957|gb|KEH24236.1|/0/armadillo/beta-catenin-like repeat protein [Medicago truncatula]
[Msa]_11420	K13420|1|1e-59|153|pper:PRUPE_ppa000470mg|LRR receptor-like serine/threonine-protein kinase FLS2 [EC:2.7.11.1]	-	-	-	gi|358345048|ref|XP_003636596.1|/0/Receptor-like protein kinase [Medicago truncatula]
[Msa]_11437	K02357|1|3e-08|62.0|gmx:100797166|elongation factor Ts;K17046|3|2e-07|59.7|brp:103845017|protein DEK;K12472|4|6e-07|57.8|ota:Ot15g00490|epidermal growth factor receptor substrate 15	-	-	-	gi|657405192|gb|KEH43709.1|/0/hypothetical protein MTR_1g100623 [Medicago truncatula]
[Msa]_11439	K12391|1|0.0|1439|mtr:MTR_5g034780|AP-1 complex subunit gamma-1	GO:0044431//Golgi apparatus part;GO:0030131//clathrin adaptor complex	GO:0008565//protein transporter activity	GO:0016192//vesicle-mediated transport;GO:0006886//intracellular protein transport	gi|357485969|ref|XP_003613272.1|/0/AP-1 complex subunit gamma-1 [Medicago truncatula]
[Msa]_11442	K01872|1|0.0|1842|mtr:MTR_3g118360|alanyl-tRNA synthetase [EC:6.1.1.7]	-	-	-	gi|657396320|gb|AES74340.2|/0/alanine-tRNA ligase [Medicago truncatula]
[Msa]_11446	K09753|1|1e-19|60.5|smo:SELMODRAFT_450552|cinnamoyl-CoA reductase [EC:1.2.1.44]	-	GO:0000166//nucleotide binding;GO:0050662//coenzyme binding;GO:0003824//catalytic activity	GO:0044237//cellular metabolic process	gi|357458089|ref|XP_003599325.1|/1.34258e-57/Dihydroflavonol reductase [Medicago truncatula]
[Msa]_11463	-	-	-	-	gi|657381712|gb|KEH25674.1|/7.98689e-69/hypothetical protein MTR_6g033455 [Medicago truncatula]
[Msa]_11465	-	-	-	-	gi|657380662|gb|KEH24765.1|/0/coiled-coil vesicle tethering-like protein, putative [Medicago truncatula]
[Msa]_11483	-	-	-	-	gi|357441093|ref|XP_003590824.1|/7.86255e-08/hypothetical protein MTR_1g075620 [Medicago truncatula]
[Msa]_11497	K01535|1|0.0|1878|mtr:MTR_2g036650|H+-transporting ATPase [EC:3.6.3.6]	GO:0016021//integral component of membrane	GO:0019829//cation-transporting ATPase activity;GO:0046872//metal ion binding;GO:0005524//ATP binding	GO:0006754//ATP biosynthetic process;GO:0006812//cation transport;GO:0006200	gi|357449355|ref|XP_003594954.1|/0/Plasma membrane ATPase [Medicago truncatula]
[Msa]_11500	K13680|1|7e-111|402|zma:100192112|beta-mannan synthase [EC:2.4.1.32]	-	GO:0016740//transferase activity	-	gi|357467733|ref|XP_003604151.1|/0/Xyloglucan glycosyltransferase [Medicago truncatula]
[Msa]_11504	K04733|1|0.0|709|mtr:MTR_8g052290|interleukin-1 receptor-associated kinase 4 [EC:2.7.11.1];K04730|4|2e-140|501|mdm:103425679|interleukin-1 receptor-associated kinase 1 [EC:2.7.11.1]	-	GO:0005524//ATP binding;GO:0004674//protein serine/threonine kinase activity	GO:0006468//protein phosphorylation	gi|357516081|ref|XP_003628329.1|/0/Serine/threonine protein kinase [Medicago truncatula]
[Msa]_11530	K10581|1|3e-13|78.6|mtr:MTR_1g092450|ubiquitin-conjugating enzyme E2 O [EC:2.3.2.24]	-	GO:0003700//transcription factor activity, sequence-specific DNA binding;GO:0043565//sequence-specific DNA binding	GO:0006355//regulation of transcription, DNA-templated	gi|657401166|gb|KEH40186.1|/4.80912e-74/BZIP transcription factor bZIP124 [Medicago truncatula]
[Msa]_11540	K19613|1|4e-77|222|tcc:TCM_032007|leucine-rich repeat protein SHOC2	-	GO:0016301//kinase activity	GO:0016310//phosphorylation	gi|357457573|ref|XP_003599067.1|/0/Receptor-like protein kinase [Medicago truncatula]
[Msa]_11545	K11752|1|8e-36|153|mtr:MTR_7g080120|diaminohydroxyphosphoribosylaminopyrimidine deaminase / 5-amino-6-(5-phosphoribosylamino)uracil reductase [EC:3.5.4.26 1.1.1.193];K05747|2|7e-08|60.8|csv:105435597|Wiskott-Aldrich syndrome protein;K02184|5|7e-08|60.8|fve:101305378|formin 2	-	-	-	gi|357521433|ref|XP_003631005.1|/1.27538e-58/hypothetical protein MTR_8g106060 [Medicago truncatula]
[Msa]_11546	-	-	-	-	gi|355481765|gb|AES62968.1|/0/DUF810 family protein [Medicago truncatula]
[Msa]_11553	K01191|1|0.0|748|mtr:MTR_3g098650|alpha-mannosidase [EC:3.2.1.24]	-	GO:0030246//carbohydrate binding;GO:0004559//alpha-mannosidase activity;GO:0008270//zinc ion binding	GO:0006013//mannose metabolic process	gi|357464943|ref|XP_003602753.1|/0/Lysosomal alpha-mannosidase [Medicago truncatula]
[Msa]_11558	-	-	GO:0016301//kinase activity	-	gi|357492929|ref|XP_003616753.1|/0/Cysteine-rich receptor-like protein kinase [Medicago truncatula]
[Msa]_11571	-	-	-	-	gi|657375086|gb|AET04019.2|/0/NB-ARC domain disease resistance protein [Medicago truncatula]
[Msa]_11608	-	GO:0000151//ubiquitin ligase complex	GO:0005524//ATP binding;GO:0004842//ubiquitin-protein transferase activity;GO:0004674//protein serine/threonine kinase activity	GO:0016567//protein ubiquitination;GO:0006468//protein phosphorylation	gi|357507363|ref|XP_003623970.1|/0/U-box domain-containing protein [Medicago truncatula]
[Msa]_1169	K19044|1|3e-30|73.9|pda:103696788|E3 ubiquitin-protein ligase XBAT32/33 [EC:2.3.2.27]	-	-	-	gi|356541240|ref|XP_003539087.1|/1.88207e-51/PREDICTED: putative E3 ubiquitin-protein ligase XBAT31-like [Glycine max]
[Msa]_11715	K10406|1|3e-130|379|tcc:TCM_032503|kinesin family member C2/C3	-	GO:0016301//kinase activity	GO:0016310//phosphorylation	gi|657382867|gb|KEH26701.1|/0/receptor-like protein [Medicago truncatula]
[Msa]_11732	K15920|1|9e-175|615|cic:CICLE_v10000355mg|beta-D-xylosidase 4 [EC:3.2.1.37]	-	GO:0004553//hydrolase activity, hydrolyzing O-glycosyl compounds	GO:0005975//carbohydrate metabolic process	gi|357449039|ref|XP_003594795.1|/0/Beta xylosidase [Medicago truncatula]
[Msa]_11747	K16302|1|1e-177|624|vvi:100245434|metal transporter CNNM	-	-	-	gi|357519999|ref|XP_003630288.1|/0/Ankyrin-like protein [Medicago truncatula]
[Msa]_11749	K16900|1|6e-30|134|mdm:103415812|two pore calcium channel protein, plant;K12472|2|9e-08|60.5|bvg:104885038|epidermal growth factor receptor substrate 15;K11294|3|3e-06|55.5|gmx:100786132|nucleolin	-	-	-	gi|657375232|gb|KEH20641.1|/0/salt-inducible protein, putative [Medicago truncatula]
[Msa]_11756	-	-	-	-	gi|357441125|ref|XP_003590840.1|/0/hypothetical protein MTR_1g075790 [Medicago truncatula]
[Msa]_11771	K12580|1|0.0|1775|mtr:MTR_7g085350|CCR4-NOT transcription complex subunit 3	GO:0005634//nucleus	-	GO:0006355//regulation of transcription, DNA-templated	gi|357508635|ref|XP_003624606.1|/0/CCR4-NOT transcription complex subunit [Medicago truncatula]
[Msa]_11773	K15601|1|0.0|1082|mtr:MTR_1g083120|lysine-specific demethylase 3 [EC:1.14.11.-]	-	-	-	gi|657404363|gb|AES61379.2|/0/transcription factor jumonji domain protein [Medicago truncatula]
[Msa]_11783	K13415|1|2e-27|125|mdm:103401427|protein brassinosteroid insensitive 1 [EC:2.7.10.1 2.7.11.1];K19613|2|9e-26|120|bvg:104896403|leucine-rich repeat protein SHOC2;K09873|4|1e-24|116|sita:101770725|aquaporin TIP	-	-	-	gi|357518521|ref|XP_003629549.1|/0/Disease resistance protein [Medicago truncatula]
[Msa]_11787	-	-	-	-	gi|357441125|ref|XP_003590840.1|/0/hypothetical protein MTR_1g075790 [Medicago truncatula]
[Msa]_11795	K18422|1|0.0|1851|mtr:MTR_5g006890|helicase MOV-10 [EC:3.6.4.13]	-	-	-	gi|355512111|gb|AES93734.1|/0/RNA helicase SDE3-like protein [Medicago truncatula]
[Msa]_11796	K01537|1|0.0|1714|cam:101499463|Ca2+-transporting ATPase [EC:3.6.3.8]	-	-	-	gi|16508164|gb|AAL17950.1|/0/type IIB calcium ATPase [Medicago truncatula]
[Msa]_11800	-	-	-	-	gi|657387138|gb|KEH29293.1|/2.41512e-153/calcium-dependent lipid-binding (CaLB domain) family protein [Medicago truncatula]
[Msa]_11815	K13457|1|0.0|1798|mtr:MTR_5g027810|disease resistance protein RPM1	-	GO:0043531//ADP binding	GO:0006952//defense response	gi|357484799|ref|XP_003612687.1|/0/Disease resistance protein RPM1 [Medicago truncatula]
[Msa]_11833	K16302|1|9e-178|625|vvi:100245434|metal transporter CNNM;K15449|5|1e-171|604|pop:POPTR_0002s26220g|tRNA wybutosine-synthesizing protein 1 [EC:4.1.3.44]	-	-	-	gi|357464711|ref|XP_003602637.1|/0/Ankyrin-like protein [Medicago truncatula]
[Msa]_11851	-	-	-	-	-
[Msa]_11858	K01528|1|0.0|1750|mtr:MTR_4g030140|dynamin GTPase [EC:3.6.5.5]	-	GO:0005543//phospholipid binding;GO:0003924//GTPase activity;GO:0005525//GTP binding	GO:0006184	gi|357470181|ref|XP_003605375.1|/0/Dynamin-2B [Medicago truncatula]
[Msa]_11862	K05666|1|0.0|466|pvu:PHAVU_004G100800g|ATP-binding cassette, subfamily C (CFTR/MRP), member 2	-	-	-	gi|397787434|emb|CBX25011.3|/0/multidrug resistance-associated protein 2, partial [Phaseolus vulgaris]
[Msa]_11876	K01535|1|0.0|1842|cam:101495496|H+-transporting ATPase [EC:3.6.3.6]	GO:0016021//integral component of membrane;GO:0005886//plasma membrane	GO:0019829//cation-transporting ATPase activity;GO:0046872//metal ion binding;GO:0005524//ATP binding	GO:0009651//response to salt stress;GO:0006754//ATP biosynthetic process;GO:0006812//cation transport;GO:0006200	gi|657390353|gb|KEH31901.1|/0/plasma membrane H+-ATPase [Medicago truncatula]
[Msa]_11897	K01623|1|2e-54|215|pda:103722777|fructose-bisphosphate aldolase, class I [EC:4.1.2.13];K02940|2|2e-47|192|sita:101773010|large subunit ribosomal protein L9e	-	-	-	gi|657391308|gb|KEH32584.1|/0/nodulin MtN21/EamA-like transporter family protein [Medicago truncatula]
[Msa]_11907	K01528|1|0.0|1425|mtr:MTR_4g030140|dynamin GTPase [EC:3.6.5.5]	-	GO:0005543//phospholipid binding;GO:0003924//GTPase activity;GO:0005525//GTP binding	GO:0006184	gi|357470181|ref|XP_003605375.1|/0/Dynamin-2B [Medicago truncatula]
[Msa]_11921	K01164|1|0.0|1375|cam:101490270|ribonuclease P/MRP protein subunit POP1 [EC:3.1.26.5]	-	-	-	gi|657386291|gb|KEH28655.1|/0/ribonuclease P [Medicago truncatula]
[Msa]_11923	-	-	-	-	gi|657392392|gb|KEH33343.1|/0/RNA-binding domain CCCH-type zinc finger protein [Medicago truncatula]
[Msa]_11927	K14558|1|0.0|1764|mtr:MTR_7g076230|periodic tryptophan protein 2	-	-	-	gi|357507105|ref|XP_003623841.1|/0/Periodic tryptophan protein-like protein [Medicago truncatula]
[Msa]_11957	K03696|1|0.0|1045|mtr:MTR_8g100040|ATP-dependent Clp protease ATP-binding subunit ClpC	-	GO:0017111//nucleoside-triphosphatase activity;GO:0005524//ATP binding;GO:0008233//peptidase activity	GO:0006508//proteolysis	gi|357520587|ref|XP_003630582.1|/0/ATP-dependent Clp protease ATP-binding subunit clpA-like protein [Medicago truncatula]
[Msa]_11981	-	-	-	-	gi|657402946|gb|KEH41815.1|/2.06071e-93/hypothetical protein MTR_1g054990 [Medicago truncatula]
[Msa]_12036	-	-	-	-	gi|657380825|gb|KEH24902.1|/0/BAH domain-containing protein [Medicago truncatula]
[Msa]_12040	K00454|1|0.0|1861|mtr:MTR_8g020970|lipoxygenase [EC:1.13.11.12]	-	GO:0005506//iron ion binding;GO:0016165//linoleate 13S-lipoxygenase activity	GO:0031408//oxylipin biosynthetic process;GO:0055114//oxidation-reduction process	gi|357514039|ref|XP_003627308.1|/0/Lipoxygenase [Medicago truncatula]
[Msa]_12048	-	-	-	-	gi|657380181|gb|KEH24433.1|/0/glutamyl endopeptidase, putative [Medicago truncatula]
[Msa]_12123	K18422|1|0.0|1851|mtr:MTR_5g006890|helicase MOV-10 [EC:3.6.4.13]	-	-	-	gi|355512111|gb|AES93734.1|/0/RNA helicase SDE3-like protein [Medicago truncatula]
[Msa]_12124	-	-	-	-	gi|657404405|gb|KEH43106.1|/0/cyclin-like protein [Medicago truncatula]
[Msa]_12129	K14834|1|0.0|590|mtr:MTR_7g070240|nucleolar complex protein 3	-	-	-	gi|657378470|gb|KEH23226.1|/0/nucleolar complex-associated protein [Medicago truncatula]
[Msa]_12132	K03252|1|0.0|1846|mtr:MTR_2g005610|translation initiation factor 3 subunit C	GO:0005852//eukaryotic translation initiation factor 3 complex	GO:0003743//translation initiation factor activity	GO:0006413//translational initiation	gi|357445261|ref|XP_003592908.1|/0/Eukaryotic translation initiation factor 3 subunit C [Medicago truncatula]
[Msa]_12140	K17686|1|0.0|1286|cam:101509532|Cu+-exporting ATPase [EC:3.6.3.54]	-	-	-	gi|657389757|gb|KEH31405.1|/0/heavy metal P-type ATPase [Medicago truncatula]
[Msa]_1215	K11000|1|0.0|2027|cam:101496336|callose synthase [EC:2.4.1.-]	-	-	-	gi|657394320|gb|KEH34985.1|/0/callose synthase-like protein [Medicago truncatula]
[Msa]_12167	-	-	-	-	gi|657380149|gb|KEH24408.1|/0/sucrose synthase [Medicago truncatula]
[Msa]_12174	-	-	-	-	gi|593780767|ref|XP_007153424.1|/0/hypothetical protein PHAVU_003G034100g [Phaseolus vulgaris]
[Msa]_12186	-	-	-	-	gi|355499454|gb|AES80657.1|/0/meiosis chromosome segregation family protein [Medicago truncatula]
[Msa]_12201	-	-	-	-	gi|355481765|gb|AES62968.1|/0/DUF810 family protein [Medicago truncatula]
[Msa]_12242	-	-	-	-	gi|502157968|ref|XP_004510975.1|/9.96849e-152/PREDICTED: SURP and G-patch domain-containing protein 1-like protein-like isoform X4 [Cicer arietinum]
[Msa]_12257	K17471|1|0.0|819|gmx:100791091|sulfate transporter 3	-	-	-	gi|657379430|gb|KEH23810.1|/0/sulfate/bicarbonate/oxalate exchanger and transporter sat-1 [Medicago truncatula]
[Msa]_12265	K04733|1|5e-149|449|ppp:PHYPADRAFT_41108|interleukin-1 receptor-associated kinase 4 [EC:2.7.11.1];K04730|4|1e-139|412|ppp:PHYPADRAFT_30633|interleukin-1 receptor-associated kinase 1 [EC:2.7.11.1]	-	-	-	gi|657372483|gb|KEH18351.1|/0/receptor-like Serine/Threonine-kinase ALE2 [Medicago truncatula]
[Msa]_12273	-	-	-	-	gi|355513232|gb|AES94855.1|/9.59384e-121/PQ-loop protein/transmembrane family protein [Medicago truncatula]
[Msa]_1228	K12856|1|0.0|3285|gmx:100804026|pre-mRNA-processing factor 8	-	-	-	gi|657400397|gb|AES68165.2|/0/Pre-mRNA-processing-splicing factor 8 [Medicago truncatula]
[Msa]_12315	-	-	-	-	gi|657388640|gb|KEH30536.1|/0/receptor-like kinase [Medicago truncatula]
[Msa]_12361	K10999|1|0.0|736|mtr:MTR_3g107520|cellulose synthase A [EC:2.4.1.12]	GO:0016021//integral component of membrane	GO:0016760//cellulose synthase (UDP-forming) activity;GO:0008270//zinc ion binding	GO:0030244//cellulose biosynthetic process	gi|357466269|ref|XP_003603419.1|/0/Cellulose synthase [Medicago truncatula]
[Msa]_12368	K06228|1|6e-86|320|eus:EUTSA_v10011182mg|fused [EC:2.7.11.1];K05658|2|8e-83|208|bvg:104905624|ATP-binding cassette, subfamily B (MDR/TAP), member 1 [EC:3.6.3.44];K03549|4|9e-67|173|mdm:103412324|KUP system potassium uptake protein	-	-	-	gi|147777887|emb|CAN77974.1|/0/hypothetical protein VITISV_006175 [Vitis vinifera]
[Msa]_12371	K19036|1|0.0|549|sita:101785439|ATP-dependent RNA/DNA helicase IGHMBP2 [EC:3.6.4.12 3.6.4.13]	-	-	-	gi|657402041|gb|KEH40968.1|/0/DNA-binding protein SMUBP-2 [Medicago truncatula]
[Msa]_12385	K12271|1|1e-06|56.6|mis:MICPUN_113908|signal recognition particle 43 kDa protein;K06694|2|6e-06|54.3|tcc:TCM_011593|26S proteasome non-ATPase regulatory subunit 10	-	-	-	gi|657375200|gb|KEH20613.1|/0/calmodulin-binding protein [Medicago truncatula]
[Msa]_12442	K01535|1|0.0|1833|cam:101514586|H+-transporting ATPase [EC:3.6.3.6]	-	-	-	gi|657400618|gb|KEH39758.1|/0/plasma membrane H+-ATPase [Medicago truncatula]
[Msa]_12455	K01006|1|0.0|1677|cam:101513536|pyruvate, orthophosphate dikinase [EC:2.7.9.1]	-	-	-	gi|502151216|ref|XP_004508332.1|/0/PREDICTED: pyruvate, phosphate dikinase, chloroplastic-like isoform X1 [Cicer arietinum]
[Msa]_12479	K05658|1|0.0|974|cam:101512893|ATP-binding cassette, subfamily B (MDR/TAP), member 1 [EC:3.6.3.44]	-	-	-	gi|657380951|gb|KEH24996.1|/0/ABC transporter B family protein [Medicago truncatula]
[Msa]_12486	K01404|1|0.0|1674|cam:101510815|leishmanolysin [EC:3.4.24.36]	-	-	-	gi|657395988|gb|KEH36135.1|/0/metalloendopeptidase/zinc ion-binding protein [Medicago truncatula]
[Msa]_12498	K19036|1|0.0|951|sita:101785439|ATP-dependent RNA/DNA helicase IGHMBP2 [EC:3.6.4.12 3.6.4.13]	-	-	-	gi|657402041|gb|KEH40968.1|/0/DNA-binding protein SMUBP-2 [Medicago truncatula]
[Msa]_12529	K10405|1|8e-06|53.9|gmx:100784221|kinesin family member C1	-	-	-	gi|657380662|gb|KEH24765.1|/0/coiled-coil vesicle tethering-like protein, putative [Medicago truncatula]
[Msa]_12532	K19036|1|0.0|1084|sita:101785439|ATP-dependent RNA/DNA helicase IGHMBP2 [EC:3.6.4.12 3.6.4.13];K14326|5|1e-53|213|mis:MICPUN_65270|regulator of nonsense transcripts 1 [EC:3.6.4.-]	-	-	-	gi|657402041|gb|KEH40968.1|/0/DNA-binding protein SMUBP-2 [Medicago truncatula]
[Msa]_12537	K14509|1|0.0|1407|cam:101512933|ethylene receptor [EC:2.7.13.-]	-	-	-	gi|657403894|gb|KEH42695.1|/0/ethylene receptor ETR2 [Medicago truncatula]
[Msa]_12538	K14567|1|0.0|1653|mtr:MTR_7g108730|U3 small nucleolar RNA-associated protein 14	GO:0032040//small-subunit processome	-	GO:0006364//rRNA processing	gi|357511257|ref|XP_003625917.1|/0/U3 small nucleolar RNA-associated protein-like protein [Medicago truncatula]
[Msa]_1254	K03255|1|0.0|1022|gmx:100792534|protein TIF31	-	-	-	gi|356514495|ref|XP_003525941.1|/0/PREDICTED: clustered mitochondria protein-like [Glycine max]
[Msa]_12560	K04733|1|1e-138|270|mtr:MTR_7g082490|interleukin-1 receptor-associated kinase 4 [EC:2.7.11.1]	-	GO:0005524//ATP binding;GO:0004674//protein serine/threonine kinase activity	GO:0006468//protein phosphorylation	gi|357508151|ref|XP_003624364.1|/0/Kinase R-like protein [Medicago truncatula]
[Msa]_12570	K02184|1|4e-75|171|sot:102593556|formin 2	-	-	-	gi|502124909|ref|XP_004498721.1|/0/PREDICTED: extensin-2-like [Cicer arietinum]
[Msa]_12585	K17579|1|2e-53|212|cre:CHLREDRAFT_152680|protein phosphatase 1 regulatory subunit 42;K11294|5|5e-11|71.2|zma:100273020|nucleolin	-	GO:0003676//nucleic acid binding;GO:0000166//nucleotide binding	-	gi|357450609|ref|XP_003595581.1|/0/Polyadenylate-binding protein [Medicago truncatula]
[Msa]_12587	-	-	-	-	gi|357518823|ref|XP_003629700.1|/2.78738e-50/hypothetical protein MTR_8g085580 [Medicago truncatula]
[Msa]_12590	K16055|1|0.0|1640|cam:101508553|trehalose 6-phosphate synthase/phosphatase [EC:2.4.1.15 3.1.3.12]	-	-	-	gi|657401691|gb|KEH40650.1|/0/trehalose-6-phosphate synthase domain protein [Medicago truncatula]
[Msa]_12596	K02184|1|1e-67|184|ppp:PHYPADRAFT_172341|formin 2	-	GO:0003779//actin binding	GO:0030036//actin cytoskeleton organization	gi|357507917|ref|XP_003624247.1|/0/Formin-like protein [Medicago truncatula]
[Msa]_12611	-	-	-	-	gi|357473315|ref|XP_003606942.1|/3.93185e-166/hypothetical protein MTR_4g070420 [Medicago truncatula]
[Msa]_12612	K08282|1|0.0|994|gmx:100817565|non-specific serine/threonine protein kinase [EC:2.7.11.1]	-	-	-	gi|657400059|gb|KEH39401.1|/0/phototropin-2 protein [Medicago truncatula]
[Msa]_12621	K04733|1|0.0|811|mtr:MTR_5g038870|interleukin-1 receptor-associated kinase 4 [EC:2.7.11.1]	-	GO:0005524//ATP binding;GO:0004674//protein serine/threonine kinase activity	GO:0006468//protein phosphorylation	gi|357486685|ref|XP_003613630.1|/0/Protein kinase 2B [Medicago truncatula]
[Msa]_12636	K03695|1|0.0|723|mtr:MTR_7g012820|ATP-dependent Clp protease ATP-binding subunit ClpB	-	-	-	gi|657376603|gb|KEH21640.1|/0/casein lytic proteinase B3 [Medicago truncatula]
[Msa]_12651	-	-	-	-	gi|657378697|gb|AES80126.2|/0/calcium-dependent lipid-binding (CaLB domain) family protein [Medicago truncatula]
[Msa]_1267	K04520|1|6e-08|62.0|vcn:VOLCADRAFT_118487|amyloid beta A4 protein;K05719|1|6e-08|62.0|vcn:VOLCADRAFT_118487|integrin beta 1;K06236|1|6e-08|62.0|vcn:VOLCADRAFT_118487|collagen, type I/II/III/V/XI/XXIV/XXVII, alpha;K06256|1|6e-08|62.0|vcn:VOLCADRAFT_118487|CD44 antigen;K06257|1|6e-08|62.0|vcn:VOLCADRAFT_118487|syndecan 1;K06493|1|6e-08|62.0|vcn:VOLCADRAFT_118487|integrin beta 3;K17552|2|1e-06|57.4|…	-	-	-	gi|657380825|gb|KEH24902.1|/0/BAH domain-containing protein [Medicago truncatula]
[Msa]_12682	K06617|1|0.0|500|cam:101513461|raffinose synthase [EC:2.4.1.82]	-	GO:0003824//catalytic activity	GO:0080167//response to karrikin;GO:0008152//metabolic process	gi|702247830|ref|XP_010057273.1|/0/PREDICTED: probable galactinol--sucrose galactosyltransferase 2 [Eucalyptus grandis]
[Msa]_1270	K06228|1|2e-89|332|eus:EUTSA_v10011182mg|fused [EC:2.7.11.1];K05658|2|1e-44|152|bvg:104905624|ATP-binding cassette, subfamily B (MDR/TAP), member 1 [EC:3.6.3.44];K03549|4|7e-43|159|mdm:103412324|KUP system potassium uptake protein	-	-	-	gi|147777887|emb|CAN77974.1|/2.45541e-171/hypothetical protein VITISV_006175 [Vitis vinifera]
[Msa]_12703	-	-	-	-	gi|700206742|gb|KGN61861.1|/1.76244e-12/hypothetical protein Csa_2G252100 [Cucumis sativus]
[Msa]_12705	-	-	-	-	gi|657387892|gb|KEH29935.1|/0/eukaryotic translation initiation factor 2c [Medicago truncatula]
[Msa]_12728	K11450|1|0.0|392|cam:101490188|lysine-specific histone demethylase 1A [EC:1.-.-.-]	-	-	-	gi|657402540|gb|KEH41426.1|/0/lysine-specific histone demethylase-like protein [Medicago truncatula]
[Msa]_12745	K12126|1|1e-09|66.6|cam:101501589|phytochrome-interacting factor 3;K16189|2|9e-08|60.5|mus:103982233|phytochrome-interacting factor 4;K13422|3|9e-08|60.5|sly:544165|transcription factor MYC2	-	-	-	gi|657390542|gb|KEH32063.1|/1.2818e-168/transcription factor BIM2-like protein [Medicago truncatula]
[Msa]_12759	-	-	-	-	gi|357488225|ref|XP_003614400.1|/2.77627e-107/Cytochrome P450 likeTBP [Medicago truncatula]
[Msa]_12782	K09489|1|0.0|1684|mtr:MTR_2g102290|heat shock 70kDa protein 4	-	GO:0005524//ATP binding	GO:0006950//response to stress	gi|357454995|ref|XP_003597778.1|/0/97 kDa heat shock protein [Medicago truncatula]
[Msa]_12795	K04459|1|0.0|756|gmx:100782633|dual specificity MAP kinase phosphatase [EC:3.1.3.16 3.1.3.48]	-	-	-	gi|657394786|gb|AES72146.2|/0/MAPK phosphatase [Medicago truncatula]
[Msa]_12804	K03234|1|0.0|1657|mtr:MTR_2g069050|elongation factor 2	-	GO:0003746//translation elongation factor activity;GO:0003924//GTPase activity;GO:0005525//GTP binding	GO:0006414//translational elongation;GO:0006184	gi|657402392|gb|KEH41290.1|/0/translation elongation factor EF-2 subunit [Medicago truncatula]
[Msa]_12830	K18469|1|0.0|1664|mtr:MTR_2g037930|TBC1 domain family member 5	GO:0005622//intracellular	GO:0005097	GO:0032851	gi|357449575|ref|XP_003595064.1|/0/TBC1 domain family member-like protein [Medicago truncatula]
[Msa]_12833	-	-	-	-	gi|502148426|ref|XP_004507160.1|/0/PREDICTED: LOW QUALITY PROTEIN: serine/arginine repetitive matrix protein 1-like [Cicer arietinum]
[Msa]_12838	K01256|1|0.0|509|brp:103873652|aminopeptidase N [EC:3.4.11.2]	-	-	-	gi|685320445|ref|XP_009150302.1|/0/PREDICTED: puromycin-sensitive aminopeptidase isoform X1 [Brassica rapa]
[Msa]_12847	K12309|1|0.0|780|pxb:103943992|beta-galactosidase [EC:3.2.1.23]	-	GO:0030246//carbohydrate binding;GO:0004565//beta-galactosidase activity	GO:0005975//carbohydrate metabolic process	gi|657372476|gb|KEH18344.1|/0/beta-galactosidase [Medicago truncatula]
[Msa]_12858	K09489|1|0.0|1362|cam:101491477|heat shock 70kDa protein 4	-	-	-	gi|657386446|gb|KEH28782.1|/0/heat shock 70 kDa protein [Medicago truncatula]
[Msa]_12865	K00770|1|4e-14|81.6|aly:ARALYDRAFT_340891|1,4-beta-D-xylan synthase [EC:2.4.2.24]	-	GO:0005543//phospholipid binding	-	gi|357463185|ref|XP_003601874.1|/0/Oxysterol-binding protein-related protein [Medicago truncatula]
[Msa]_12868	-	GO:0005634//nucleus	-	-	gi|657390351|gb|KEH31899.1|/0/ubiquitin carboxyl-terminal hydrolase-like protein [Medicago truncatula]
[Msa]_12872	K01535|1|0.0|1833|mtr:MTR_3g108800|H+-transporting ATPase [EC:3.6.3.6]	GO:0016021//integral component of membrane	GO:0019829//cation-transporting ATPase activity;GO:0046872//metal ion binding;GO:0005524//ATP binding	GO:0006754//ATP biosynthetic process;GO:0006812//cation transport;GO:0006200	gi|357466495|ref|XP_003603532.1|/0/Plasma membrane H+ ATPase [Medicago truncatula]
[Msa]_12885	K11855|1|0.0|1579|mtr:MTR_4g130940|ubiquitin carboxyl-terminal hydrolase 36/42 [EC:3.4.19.12]	-	GO:0008234//cysteine-type peptidase activity;GO:0004221	GO:0006511//ubiquitin-dependent protein catabolic process	gi|357480083|ref|XP_003610327.1|/0/Ubiquitin carboxyl-terminal hydrolase [Medicago truncatula]
[Msa]_12890	K01535|1|0.0|1881|mtr:MTR_2g036650|H+-transporting ATPase [EC:3.6.3.6]	GO:0016021//integral component of membrane	GO:0019829//cation-transporting ATPase activity;GO:0046872//metal ion binding;GO:0005524//ATP binding	GO:0006754//ATP biosynthetic process;GO:0006812//cation transport;GO:0006200	gi|357449355|ref|XP_003594954.1|/0/Plasma membrane ATPase [Medicago truncatula]
[Msa]_12895	K12446|1|0.0|1172|mtr:MTR_1g009190|L-arabinokinase [EC:2.7.1.46]	GO:0005737//cytoplasm	GO:0016773//phosphotransferase activity, alcohol group as acceptor;GO:0016301//kinase activity;GO:0005524//ATP binding	GO:0016310//phosphorylation	gi|357436679|ref|XP_003588615.1|/0/Galactokinase like protein [Medicago truncatula]
[Msa]_12943	K00660|1|2e-176|586|cam:101514543|chalcone synthase [EC:2.3.1.74]	-	GO:0016747//transferase activity, transferring acyl groups other than amino-acyl groups	GO:0009058//biosynthetic process	gi|502106913|ref|XP_004493096.1|/8.60768e-176/PREDICTED: chalcone synthase-like [Cicer arietinum]
[Msa]_12955	K03349|1|0.0|901|mtr:MTR_4g082150|anaphase-promoting complex subunit 2	-	-	-	gi|657389006|gb|KEH30784.1|/0/anaphase promoting complex subunit 2 [Medicago truncatula]
[Msa]_12961	K03696|1|0.0|1391|cam:101489433|ATP-dependent Clp protease ATP-binding subunit ClpC	-	GO:0017111//nucleoside-triphosphatase activity;GO:0005524//ATP binding	GO:0019538//protein metabolic process	gi|657395341|gb|KEH35688.1|/0/ATP-dependent Clp protease ATP-binding subunit [Medicago truncatula]
[Msa]_12962	K09489|1|0.0|1684|mtr:MTR_2g102290|heat shock 70kDa protein 4	-	GO:0005524//ATP binding	GO:0006950//response to stress	gi|357454995|ref|XP_003597778.1|/0/97 kDa heat shock protein [Medicago truncatula]
[Msa]_12979	-	-	GO:0050660//flavin adenine dinucleotide binding;GO:0009055//electron carrier activity;GO:0005506//iron ion binding;GO:0030151//molybdenum ion binding;GO:0020037//heme binding;GO:0043546//molybdopterin cofactor binding;GO:0046857	GO:0042128//nitrate assimilation;GO:0055114//oxidation-reduction process	gi|357489065|ref|XP_003614820.1|/0/Nitrate reductase [Medicago truncatula]
[Msa]_12992	K01535|1|0.0|1882|mtr:MTR_2g036650|H+-transporting ATPase [EC:3.6.3.6]	GO:0016021//integral component of membrane	GO:0019829//cation-transporting ATPase activity;GO:0046872//metal ion binding;GO:0005524//ATP binding	GO:0006754//ATP biosynthetic process;GO:0006812//cation transport;GO:0006200	gi|357449355|ref|XP_003594954.1|/0/Plasma membrane ATPase [Medicago truncatula]
[Msa]_13005	K01803|1|2e-07|59.3|zma:103633725|triosephosphate isomerase (TIM) [EC:5.3.1.1];K12271|2|3e-07|58.5|mis:MICPUN_113908|signal recognition particle 43 kDa protein;K06694|3|6e-07|57.8|obr:102703761|26S proteasome non-ATPase regulatory subunit 10;K18932|4|2e-06|55.8|sbi:SORBI_05g021380|palmitoyltransferase [EC:2.3.1.225]	-	-	-	gi|657396438|gb|KEH36443.1|/0/calmodulin-binding transcription activator 1 [Medicago truncatula]
[Msa]_13021	K03234|1|0.0|1686|mtr:MTR_2g069050|elongation factor 2	-	GO:0003746//translation elongation factor activity;GO:0003924//GTPase activity;GO:0005525//GTP binding	GO:0006414//translational elongation;GO:0006184	gi|357451779|ref|XP_003596166.1|/0/Elongation factor EF-2 [Medicago truncatula]
[Msa]_13024	-	-	-	-	gi|358346906|ref|XP_003637505.1|/0/Chromodomain-helicase-DNA-binding protein [Medicago truncatula]
[Msa]_13025	-	-	-	-	gi|357507239|ref|XP_003623908.1|/0/Extended synaptotagmin-2 [Medicago truncatula]
[Msa]_13030	K17675|1|0.0|862|cam:101498206|ATP-dependent RNA helicase SUPV3L1/SUV3 [EC:3.6.4.13]	-	-	-	gi|657380956|gb|KEH25001.1|/0/ATP-dependent RNA helicase SUPV3L1 [Medicago truncatula]
[Msa]_13038	K02154|1|0.0|843|mtr:MTR_4g071070|V-type H+-transporting ATPase subunit a	GO:0000220//vacuolar proton-transporting V-type ATPase, V0 domain	GO:0015078//hydrogen ion transmembrane transporter activity	GO:0015991//ATP hydrolysis coupled proton transport	gi|357473431|ref|XP_003607000.1|/0/V-type proton ATPase 116 kDa subunit a isoform [Medicago truncatula]
[Msa]_13039	K01535|1|0.0|710|mtr:MTR_4g127710|H+-transporting ATPase [EC:3.6.3.6]	GO:0016021//integral component of membrane	GO:0019829//cation-transporting ATPase activity;GO:0046872//metal ion binding;GO:0005524//ATP binding	GO:0006754//ATP biosynthetic process;GO:0006812//cation transport;GO:0006200	gi|357479591|ref|XP_003610081.1|/0/Plasma membrane H+-ATPase [Medicago truncatula]
[Msa]_13058	K11430|1|0.0|1739|mtr:MTR_5g016870|histone-lysine N-methyltransferase EZH2 [EC:2.1.1.43]	-	-	-	gi|657384047|gb|AES94654.2|/0/histone-lysine N-methyltransferase [Medicago truncatula]
[Msa]_13083	K01537|1|0.0|478|pvu:PHAVU_009G234600g|Ca2+-transporting ATPase [EC:3.6.3.8]	-	-	-	gi|657397781|gb|AES65357.2|/0/calcium-transporting ATPase 8, plasma membrane-type protein [Medicago truncatula]
[Msa]_13092	K01338|1|0.0|1698|mtr:MTR_5g013790|ATP-dependent Lon protease [EC:3.4.21.53]	-	-	-	gi|357482271|ref|XP_003611421.1|/0/Lon protease-like protein [Medicago truncatula]
[Msa]_13094	-	-	-	-	gi|657390048|gb|KEH31652.1|/0/OSBP(oxysterol-binding protein)-related protein 1C [Medicago truncatula]
[Msa]_13117	K03252|1|0.0|1768|mtr:MTR_2g005610|translation initiation factor 3 subunit C	GO:0005852//eukaryotic translation initiation factor 3 complex	GO:0003743//translation initiation factor activity	GO:0006413//translational initiation	gi|357445261|ref|XP_003592908.1|/0/Eukaryotic translation initiation factor 3 subunit C [Medicago truncatula]
[Msa]_13134	-	-	-	-	-
[Msa]_13136	K02184|1|8e-83|221|sot:102593556|formin 2	-	-	-	gi|657401712|gb|KEH40671.1|/0/pollen Ole e I family allergen [Medicago truncatula]
[Msa]_13140	-	-	-	-	gi|657383359|gb|KEH27082.1|/0/LRR extensin-like protein [Medicago truncatula]
[Msa]_13145	K01338|1|0.0|1416|mtr:MTR_5g013790|ATP-dependent Lon protease [EC:3.4.21.53]	-	-	-	gi|357482271|ref|XP_003611421.1|/0/Lon protease-like protein [Medicago truncatula]
[Msa]_13147	K05681|1|7e-51|149|vcn:VOLCADRAFT_73319|ATP-binding cassette, subfamily G (WHITE), member 2	GO:0016020//membrane	GO:0005524//ATP binding;GO:0016887//ATPase activity	GO:0006200	gi|357455077|ref|XP_003597819.1|/0/Pleiotropic drug resistance protein [Medicago truncatula]
[Msa]_13156	K12309|1|0.0|921|pxb:103943992|beta-galactosidase [EC:3.2.1.23]	-	GO:0030246//carbohydrate binding;GO:0004565//beta-galactosidase activity	GO:0005975//carbohydrate metabolic process	gi|657400242|gb|KEH39519.1|/0/beta-galactosidase [Medicago truncatula]
[Msa]_13157	K12271|1|3e-06|55.5|mis:MICPUN_113908|signal recognition particle 43 kDa protein;K10357|2|6e-06|54.3|smo:SELMODRAFT_184226|myosin V	-	-	-	gi|657394718|gb|AES72007.2|/0/calmodulin-binding protein [Medicago truncatula]
[Msa]_13171	K04424|1|0.0|1811|mtr:MTR_1g016300|sterile alpha motif and leucine zipper containing kinase AZK [EC:2.7.11.25]	-	-	-	gi|657400854|gb|AES59258.2|/0/MAP kinase kinase kinase-like protein [Medicago truncatula]
[Msa]_13189	K04730|1|1e-83|239|pop:POPTR_0003s03690g|interleukin-1 receptor-associated kinase 1 [EC:2.7.11.1]	-	-	-	gi|657397226|gb|KEH37006.1|/0/LRR receptor-like kinase [Medicago truncatula]
[Msa]_13196	K09680|1|0.0|1418|mtr:MTR_3g077740|type II pantothenate kinase [EC:2.7.1.33]	-	GO:0005524//ATP binding;GO:0004594//pantothenate kinase activity	GO:0015937//coenzyme A biosynthetic process;GO:0016310//phosphorylation	gi|357461955|ref|XP_003601259.1|/0/Pantothenate kinase [Medicago truncatula]
[Msa]_13203	K19307|1|2e-11|72.4|pmum:103329149|25S rRNA (uracil2634-N3)-methyltransferase [EC:2.1.1.313];K00876|2|5e-11|71.2|aly:ARALYDRAFT_314795|uridine kinase [EC:2.7.1.48];K12472|3|1e-07|60.1|bvg:104885038|epidermal growth factor receptor substrate 15;K03126|4|3e-07|58.5|mus:104000244|transcription initiation factor TFIID subunit 12	-	-	-	gi|355523927|gb|AET04381.1|/0/plant/F15D2-27 protein [Medicago truncatula]
[Msa]_13222	K00924|1|0.0|434|crb:CARUB_v10019739mg|	GO:0016021//integral component of membrane;GO:0005576//extracellular region;GO:0005886//plasma membrane	GO:0005524//ATP binding;GO:0004675//transmembrane receptor protein serine/threonine kinase activity	GO:0006468//protein phosphorylation;GO:0007165//signal transduction	gi|565486107|ref|XP_006300693.1|/0/hypothetical protein CARUB_v10019739mg [Capsella rubella]
[Msa]_13242	-	-	-	-	gi|657394183|gb|AES71374.2|/0/hypothetical protein MTR_3g073280 [Medicago truncatula]
[Msa]_13250	K05681|1|8e-54|213|vcn:VOLCADRAFT_73319|ATP-binding cassette, subfamily G (WHITE), member 2	GO:0016020//membrane	GO:0005524//ATP binding;GO:0016887//ATPase activity	GO:0006200	gi|357455075|ref|XP_003597818.1|/0/Pleiotropic drug resistance protein [Medicago truncatula]
[Msa]_13279	K08867|1|6e-36|154|aly:ARALYDRAFT_674863|WNK lysine deficient protein kinase [EC:2.7.11.1]	-	-	-	gi|657403722|gb|KEH42563.1|/0/bHLH transcription factor-like protein [Medicago truncatula]
[Msa]_13283	-	-	GO:0016787//hydrolase activity	-	gi|357439659|ref|XP_003590107.1|/0/Ubiquitin carboxyl-terminal hydrolase [Medicago truncatula]
[Msa]_13287	K05674|1|0.0|1520|mtr:MTR_080s0031|ATP-binding cassette, subfamily C (CFTR/MRP), member 10	-	-	-	gi|657400463|gb|KEH39649.1|/0/multidrug resistance-associated protein ABC domain protein [Medicago truncatula]
[Msa]_13305	K01595|1|0.0|1140|mtr:MTR_2g076670|phosphoenolpyruvate carboxylase [EC:4.1.1.31]	-	GO:0008964//phosphoenolpyruvate carboxylase activity	GO:0006099//tricarboxylic acid cycle;GO:0015977//carbon fixation	gi|399183|sp|Q02735.1|CAPP_MEDSA/0/RecName: Full=Phosphoenolpyruvate carboxylase; Short=PEPC; Short=PEPCase [Medicago sativa]
[Msa]_13312	K01537|1|0.0|964|mtr:MTR_2g038310|Ca2+-transporting ATPase [EC:3.6.3.8]	-	-	-	gi|357449657|ref|XP_003595105.1|/0/Plasma membrane calcium-transporting ATPase [Medicago truncatula]
[Msa]_13321	K03453|1|3e-35|117|mdm:103408058|bile acid:Na+ symporter, BASS family;K09493|3|2e-34|123|mdm:103425645|T-complex protein 1 subunit alpha;K10706|5|1e-18|96.3|mdm:103410900|senataxin [EC:3.6.4.-]	-	-	-	gi|571479941|ref|XP_006588029.1|/1.86692e-68/PREDICTED: uncharacterized protein LOC100776307 [Glycine max]
[Msa]_13326	K04730|1|2e-151|537|pop:POPTR_0003s03690g|interleukin-1 receptor-associated kinase 1 [EC:2.7.11.1];K04733|4|4e-75|284|ppp:PHYPADRAFT_216841|interleukin-1 receptor-associated kinase 4 [EC:2.7.11.1]	-	-	-	gi|657374749|gb|KEH20269.1|/0/LRR receptor-like kinase [Medicago truncatula]
[Msa]_13327	K17964|1|7e-29|76.6|sbi:SORBI_03g030790|leucine-rich PPR motif-containing protein, mitochondrial	-	-	-	gi|357491817|ref|XP_003616196.1|/0/Pentatricopeptide repeat-containing protein [Medicago truncatula]
[Msa]_13332	K00695|1|0.0|1536|cam:101490898|sucrose synthase [EC:2.4.1.13]	-	-	-	gi|657380149|gb|KEH24408.1|/0/sucrose synthase [Medicago truncatula]
[Msa]_13344	-	-	-	-	gi|225449044|ref|XP_002274159.1|/0/PREDICTED: endoplasmic reticulum metallopeptidase 1 [Vitis vinifera]
[Msa]_13354	K12811|1|1e-19|99.8|rcu:RCOM_0075460|ATP-dependent RNA helicase DDX46/PRP5 [EC:3.6.4.13];K06066|4|3e-19|98.6|sly:101252617|CBF1 interacting corepressor	-	GO:0003723//RNA binding	GO:0006396//RNA processing	gi|657385934|gb|KEH28432.1|/0/SWAP (suppressor-of-white-APricot)/surp domain protein, putative [Medicago truncatula]
[Msa]_13401	K01535|1|0.0|1882|mtr:MTR_2g036650|H+-transporting ATPase [EC:3.6.3.6]	GO:0016021//integral component of membrane	GO:0019829//cation-transporting ATPase activity;GO:0046872//metal ion binding;GO:0005524//ATP binding	GO:0006754//ATP biosynthetic process;GO:0006812//cation transport;GO:0006200	gi|357449355|ref|XP_003594954.1|/0/Plasma membrane ATPase [Medicago truncatula]
[Msa]_13406	K00695|1|0.0|565|cam:101490898|sucrose synthase [EC:2.4.1.13]	-	-	-	gi|657380149|gb|KEH24408.1|/0/sucrose synthase [Medicago truncatula]
[Msa]_13409	K00915|1|3e-151|333|mtr:MTR_8g032240|inositol-polyphosphate multikinase [EC:2.7.1.140 2.7.1.151]	-	GO:0008440//inositol-1,4,5-trisphosphate 3-kinase activity	GO:0016310//phosphorylation	gi|357514665|ref|XP_003627621.1|/1.82651e-150/Inositol polyphosphate multikinase [Medicago truncatula]
[Msa]_13414	K05387|1|0.0|1768|mtr:MTR_2g088450|glutamate receptor, ionotropic, plant	GO:0016021//integral component of membrane;GO:0030288//outer membrane-bounded periplasmic space	GO:0005234//extracellular-glutamate-gated ion channel activity;GO:0004970//ionotropic glutamate receptor activity;GO:0004965//G-protein coupled GABA receptor activity	GO:0006811//ion transport;GO:0007186//G-protein coupled receptor signaling pathway;GO:0035235//ionotropic glutamate receptor signaling pathway	gi|357453439|ref|XP_003596996.1|/0/Glutamate receptor 3.4 [Medicago truncatula]
[Msa]_13455	K16055|1|0.0|1662|cam:101494953|trehalose 6-phosphate synthase/phosphatase [EC:2.4.1.15 3.1.3.12]	-	-	-	gi|657374382|gb|KEH19955.1|/0/trehalose-6-phosphate synthase domain protein [Medicago truncatula]
[Msa]_13457	K09753|1|6e-56|220|csv:101213412|cinnamoyl-CoA reductase [EC:1.2.1.44]	-	GO:0000166//nucleotide binding;GO:0050662//coenzyme binding;GO:0003824//catalytic activity	GO:0044237//cellular metabolic process	gi|657397227|gb|KEH37007.1|/2.16907e-164/cinnamoyl-CoA reductase [Medicago truncatula]
[Msa]_13461	K13094|1|0.0|942|cam:101488863|RNA-binding protein 5/10	-	-	-	gi|657374773|gb|KEH20293.1|/0/RNA-binding protein, putative [Medicago truncatula]
[Msa]_13469	-	GO:0005643//nuclear pore	-	GO:0006810//transport	gi|357495427|ref|XP_003618002.1|/0/Nuclear pore complex protein Nup98-Nup96 [Medicago truncatula]
[Msa]_13488	K10268|1|4e-13|78.2|cit:102614204|F-box and leucine-rich repeat protein 2/20;K02132|2|4e-13|71.2|mtr:MTR_1g006010|F-type H+-transporting ATPase subunit alpha;K02946|4|6e-11|47.0|mtr:MTR_1g006120|small subunit ribosomal protein S10	-	-	-	gi|357458589|ref|XP_003599575.1|/5.20785e-69/hypothetical protein MTR_3g035630 [Medicago truncatula]
[Msa]_13505	K01115|1|0.0|1410|mtr:MTR_5g023050|phospholipase D1/2 [EC:3.1.4.4]	-	-	-	gi|657384223|gb|AES95217.2|/0/phospholipase D alpha 1 [Medicago truncatula]
[Msa]_13534	-	-	GO:0005506//iron ion binding;GO:0016165//linoleate 13S-lipoxygenase activity	GO:0031408//oxylipin biosynthetic process;GO:0055114//oxidation-reduction process	gi|657394567|gb|KEH35160.1|/0/seed linoleate 9S-lipoxygenase [Medicago truncatula]
[Msa]_13579	K12619|1|5e-78|160|obr:102707106|5'-3' exoribonuclease 2 [EC:3.1.13.-]	-	-	-	gi|130582|sp|P10978.1|POLX_TOBAC/9.30268e-178/RecName: Full=Retrovirus-related Pol polyprotein from transposon TNT 1-94; Includes: RecName: Full=Protease; Includes: RecName: Full=Reverse transcriptase; Includes: RecName: Full=Endonuclease [Nicotiana tabacum]
[Msa]_13580	K00799|1|3e-64|248|cam:101499254|glutathione S-transferase [EC:2.5.1.18]	-	-	-	gi|16416392|dbj|BAB70616.1|/4.04617e-78/glutathione S-transferase [Medicago sativa]
[Msa]_13590	K05761|1|0.0|758|csv:101205972|villin 1	-	-	-	gi|657393419|gb|KEH34239.1|/0/actin filament bundling protein P-115-ABP [Medicago truncatula]
[Msa]_13615	K05658|1|1e-85|318|bvg:104905624|ATP-binding cassette, subfamily B (MDR/TAP), member 1 [EC:3.6.3.44];K06228|2|9e-85|316|eus:EUTSA_v10011182mg|fused [EC:2.7.11.1];K03549|3|5e-71|270|mdm:103412324|KUP system potassium uptake protein;K16570|4|3e-51|204|mdm:103449689|gamma-tubulin complex component 3	-	-	-	gi|147822235|emb|CAN66208.1|/0/hypothetical protein VITISV_035070 [Vitis vinifera]
[Msa]_13637	K14963|1|5e-106|386|sly:104646571|COMPASS component SWD3;K14558|4|6e-72|273|cit:102624793|periodic tryptophan protein 2	-	-	-	gi|657390921|gb|AES91919.2|/0/topless-like protein [Medicago truncatula]
[Msa]_13643	K10529|1|0.0|815|cam:101490863|alpha-dioxygenase [EC:1.-.-.-]	-	-	-	gi|657380815|gb|KEH24892.1|/0/pathogen-inducible alpha-dioxygenase [Medicago truncatula]
[Msa]_13652	K05681|1|1e-56|223|ppp:PHYPADRAFT_168716|ATP-binding cassette, subfamily G (WHITE), member 2	-	-	-	gi|657372331|gb|AET01510.2|/0/drug resistance transporter-like ABC domain protein [Medicago truncatula]
[Msa]_13657	K04733|1|1e-137|491|vvi:104880907|interleukin-1 receptor-associated kinase 4 [EC:2.7.11.1]	-	-	-	gi|657399632|gb|AES67317.2|/0/S-locus lectin kinase family protein [Medicago truncatula]
[Msa]_13658	K12819|1|2e-82|308|mdm:103427975|pre-mRNA-processing factor SLU7;K01303|2|1e-39|166|fve:101311565|acylaminoacyl-peptidase [EC:3.4.19.1];K13457|3|3e-26|121|pmum:103334684|disease resistance protein RPM1;K09493|4|7e-21|103|mdm:103425645|T-complex protein 1 subunit alpha;K10395|5|2e-12|75.9|pmum:103342269|kinesin family member 4/21/27	-	-	-	gi|502176834|ref|XP_004515949.1|/3.40566e-93/PREDICTED: uncharacterized protein LOC101504796 [Cicer arietinum]
[Msa]_13723	-	-	-	-	gi|657401107|gb|KEH40127.1|/3.94681e-41/Sec14p-like phosphatidylinositol transfer family protein [Medicago truncatula]
[Msa]_13744	-	-	-	-	gi|593268594|ref|XP_007136474.1|/7.68672e-65/hypothetical protein PHAVU_009G048300g [Phaseolus vulgaris]
[Msa]_13749	K16302|1|5e-180|632|vvi:100245434|metal transporter CNNM	-	-	-	gi|357519999|ref|XP_003630288.1|/0/Ankyrin-like protein [Medicago truncatula]
[Msa]_13773	K00924|1|4e-151|303|tcc:TCM_029800|	GO:0016020//membrane	GO:0004672//protein kinase activity;GO:0000166//nucleotide binding	GO:0016310//phosphorylation	gi|571491282|ref|XP_006591868.1|/0/PREDICTED: receptor-like protein kinase HSL1-like isoform X1 [Glycine max]
[Msa]_13793	K14724|1|2e-24|115|gsl:Gasu_50550|solute carrier family 9 (sodium/hydrogen exchanger), member 8	GO:0016021//integral component of membrane	GO:0015299//solute:proton antiporter activity	GO:0006814//sodium ion transport;GO:0055085//transmembrane transport	gi|502141734|ref|XP_004504612.1|/0/PREDICTED: sodium/hydrogen exchanger 7-like isoform X2 [Cicer arietinum]
[Msa]_13814	-	-	-	-	gi|357492333|ref|XP_003616455.1|/1.73001e-09/hypothetical protein MTR_5g080500 [Medicago truncatula]
[Msa]_13836	K12831|1|1e-90|234|pop:POPTR_0017s055102|splicing factor 3B subunit 4;K13201|5|4e-09|50.1|cit:102630644|nucleolysin TIA-1/TIAR	-	GO:0003676//nucleic acid binding;GO:0000166//nucleotide binding	-	gi|357473075|ref|XP_003606822.1|/0/Flowering time control protein FPA [Medicago truncatula]
[Msa]_13882	K02717|1|1e-14|83.2|dosa:Os10t0461100-01|photosystem II oxygen-evolving enhancer protein 2;K17964|3|2e-13|79.3|zma:732779|leucine-rich PPR motif-containing protein, mitochondrial	-	-	-	gi|657404212|gb|KEH42973.1|/0/plastid transcriptionally active protein [Medicago truncatula]
[Msa]_13891	K02984|1|4e-113|410|pper:PRUPE_ppa024854mg|small subunit ribosomal protein S3Ae;K02184|2|1e-88|190|sot:102593556|formin 2	-	-	-	gi|502163823|ref|XP_004512961.1|/0/PREDICTED: leucine-rich repeat extensin-like protein 3-like [Cicer arietinum]
[Msa]_13911	K14544|1|7e-55|216|csl:COCSUDRAFT_65874|U3 small nucleolar RNA-associated protein 22	-	GO:0016301//kinase activity;GO:0016773//phosphotransferase activity, alcohol group as acceptor	GO:0016310//phosphorylation	gi|357516873|ref|XP_003628725.1|/0/Phosphatidylinositol kinase family-like protein [Medicago truncatula]
[Msa]_13921	K17302|1|0.0|1055|cam:101502055|coatomer, subunit beta'	-	-	-	gi|657400341|gb|KEH39574.1|/0/coatomer subunit beta-like protein [Medicago truncatula]
[Msa]_13935	K05665|1|0.0|222|sita:101782898|ATP-binding cassette, subfamily C (CFTR/MRP), member 1	-	-	-	gi|586715841|ref|XP_006847668.1|/0/hypothetical protein AMTR_s00149p00037740 [Amborella trichopoda]
[Msa]_13940	-	-	-	-	gi|657404086|gb|KEH42858.1|/0/hypothetical protein MTR_1g077190 [Medicago truncatula]
[Msa]_13961	-	-	-	-	gi|657400348|gb|KEH39579.1|/0/amino-terminal acetyltransferase, putative [Medicago truncatula]
[Msa]_13967	K00600|1|0.0|437|mtr:MTR_2g006570|glycine hydroxymethyltransferase [EC:2.1.2.1]	-	GO:0016740//transferase activity	GO:1901605	gi|645256421|ref|XP_008233943.1|/1.78146e-152/PREDICTED: serine hydroxymethyltransferase 7-like [Prunus mume]
[Msa]_13978	-	-	-	GO:0008652//cellular amino acid biosynthetic process	gi|657379022|gb|AES80897.2|/0/cobalamin-independent methionine synthase [Medicago truncatula]
[Msa]_14007	-	-	-	-	gi|502175105|ref|XP_004515670.1|/0/PREDICTED: serine-rich adhesin for platelets-like isoform X2 [Cicer arietinum]
[Msa]_14044	K15119|1|4e-35|151|mtr:MTR_3g090820|solute carrier family 25, member 39/40	GO:0016020//membrane	-	-	gi|657394975|gb|KEH35440.1|/9.02827e-38/solute carrier family protein [Medicago truncatula]
[Msa]_14046	K15501|1|0.0|1086|cam:101510088|serine/threonine-protein phosphatase 6 regulatory subunit 3	-	-	-	gi|657399979|gb|KEH39331.1|/0/SIT4 phosphatase-associated family protein [Medicago truncatula]
[Msa]_14083	K03695|1|0.0|1024|cam:101489671|ATP-dependent Clp protease ATP-binding subunit ClpB	-	GO:0017111//nucleoside-triphosphatase activity;GO:0005524//ATP binding	GO:0019538//protein metabolic process;GO:0006950//response to stress	gi|657377083|gb|KEH22003.1|/0/ATP-dependent chaperone ClpB [Medicago truncatula]
[Msa]_14096	K14835|1|4e-135|483|cam:101508134|ribosomal RNA methyltransferase Nop2 [EC:2.1.1.-]	-	-	-	gi|657393247|gb|KEH34085.1|/7.86827e-167/NOL1/NOP2/sun family RNA methylase, putative [Medicago truncatula]
[Msa]_14103	-	-	-	-	gi|657394274|gb|KEH34943.1|/0/methyl-CpG-binding domain protein [Medicago truncatula]
[Msa]_14127	-	-	-	-	gi|357441093|ref|XP_003590824.1|/7.4461e-08/hypothetical protein MTR_1g075620 [Medicago truncatula]
[Msa]_14137	K13415|1|6e-27|124|mdm:103401427|protein brassinosteroid insensitive 1 [EC:2.7.10.1 2.7.11.1];K13459|2|2e-25|119|vvi:100248118|disease resistance protein RPS2;K19613|3|3e-23|111|cic:CICLE_v100041741m|leucine-rich repeat protein SHOC2	-	-	-	gi|657375086|gb|AET04019.2|/0/NB-ARC domain disease resistance protein [Medicago truncatula]
[Msa]_1414	K06228|1|2e-85|319|eus:EUTSA_v10011182mg|fused [EC:2.7.11.1];K05658|2|9e-71|174|bvg:104905624|ATP-binding cassette, subfamily B (MDR/TAP), member 1 [EC:3.6.3.44];K03549|4|9e-60|139|mdm:103412324|KUP system potassium uptake protein	-	-	-	gi|147777887|emb|CAN77974.1|/0/hypothetical protein VITISV_006175 [Vitis vinifera]
[Msa]_14156	K02946|1|2e-29|132|mtr:MTR_1g006120|small subunit ribosomal protein S10;K02132|4|1e-22|99.0|mtr:MTR_1g006010|F-type H+-transporting ATPase subunit alpha	-	-	-	gi|357479883|ref|XP_003610227.1|/1.45756e-111/Ycf68 [Medicago truncatula]
[Msa]_14159	-	-	-	-	gi|657371294|gb|KEH17297.1|/0/extra-large G-like protein [Medicago truncatula]
[Msa]_14163	K14972|1|1e-14|83.2|atr:18424555|PAX-interacting protein 1;K13217|2|5e-14|81.3|egu:105047193|pre-mRNA-processing factor 39;K15168|4|1e-13|80.1|sita:101763858|mediator of RNA polymerase II transcription subunit 25	-	-	-	gi|657394934|gb|KEH35406.1|/0/transcriptional corepressor SEUSS-like protein [Medicago truncatula]
[Msa]_1418	K03260|1|0.0|1194|cam:101492497|translation initiation factor 4G	-	-	-	gi|657377607|gb|KEH22484.1|/0/eukaryotic translation initiation factor 4G-like protein [Medicago truncatula]
[Msa]_14187	K13947|1|0.0|428|pvu:PHAVU_002G094000g|auxin efflux carrier family	-	-	-	gi|25986771|gb|AAM55297.1|/0/auxin efflux carrier protein [Medicago truncatula]
[Msa]_14188	-	-	-	-	gi|657375169|gb|KEH20582.1|/0/mannosyl-oligosaccharide glucosidase [Medicago truncatula]
[Msa]_14198	K14306|1|1e-26|122|cmo:103498773|nuclear pore complex protein Nup62	-	-	-	gi|357438817|ref|XP_003589685.1|/0/hypothetical protein MTR_1g035040 [Medicago truncatula]
[Msa]_14203	K16055|1|0.0|1660|cam:101494953|trehalose 6-phosphate synthase/phosphatase [EC:2.4.1.15 3.1.3.12]	-	-	-	gi|657374382|gb|KEH19955.1|/0/trehalose-6-phosphate synthase domain protein [Medicago truncatula]
[Msa]_14204	K10143|1|0.0|914|mtr:MTR_8g091170|E3 ubiquitin-protein ligase RFWD2 [EC:2.3.2.27]	-	-	-	gi|657399247|gb|KEH38731.1|/0/ubiquitin ligase cop1, putative [Medicago truncatula]
[Msa]_1424	K05643|1|0.0|904|gmx:100803263|ATP-binding cassette, subfamily A (ABC1), member 3	-	-	-	gi|657379210|gb|KEH23624.1|/0/ABC transporter family protein [Medicago truncatula]
[Msa]_14240	K04733|1|6e-166|352|pper:PRUPE_ppa003884mg|interleukin-1 receptor-associated kinase 4 [EC:2.7.11.1]	-	-	-	gi|643686877|gb|KDP20042.1|/0/hypothetical protein JCGZ_05811 [Jatropha curcas]
[Msa]_14247	K08282|1|0.0|951|gmx:100817565|non-specific serine/threonine protein kinase [EC:2.7.11.1]	-	-	-	gi|502145201|ref|XP_004505926.1|/0/PREDICTED: phototropin-1-like isoform X1 [Cicer arietinum]
[Msa]_14257	K04957|1|0.0|544|sita:101767716|hyperpolarization activated cyclic nucleotide-gated potassium channel 4	-	-	-	gi|657385492|gb|AES99205.2|/0/potassium outward rectifying channel protein [Medicago truncatula]
[Msa]_14262	K02184|1|9e-86|251|brp:103850667|formin 2	-	-	-	gi|565398198|ref|XP_006364665.1|/0/PREDICTED: uncharacterized protein LOC102596521 isoform X1 [Solanum tuberosum]
[Msa]_14282	-	-	GO:0046872//metal ion binding;GO:0003993//acid phosphatase activity	-	gi|357511011|ref|XP_003625794.1|/1.21539e-117/Purple acid phosphatase [Medicago truncatula]
[Msa]_14293	K17604|1|4e-110|261|csv:105435026|zinc finger SWIM domain-containing protein 3	-	-	-	gi|502120238|ref|XP_004496894.1|/0/PREDICTED: protein FAR-RED IMPAIRED RESPONSE 1-like isoform X4 [Cicer arietinum]
[Msa]_14322	-	GO:0005737//cytoplasm;GO:0005618//cell wall	GO:0008716//D-alanine-D-alanine ligase activity;GO:0046872//metal ion binding;GO:0005524//ATP binding	GO:0009252//peptidoglycan biosynthetic process	gi|357506461|ref|XP_003623519.1|/0/D-alanine--D-alanine ligase [Medicago truncatula]
[Msa]_14323	K04646|1|0.0|1754|mtr:MTR_3g070940|clathrin heavy chain	-	-	-	gi|357461285|ref|XP_003600924.1|/0/Clathrin heavy chain [Medicago truncatula]
[Msa]_14358	K00700|1|0.0|1436|cam:101501037|1,4-alpha-glucan branching enzyme [EC:2.4.1.18]	-	GO:0004553//hydrolase activity, hydrolyzing O-glycosyl compounds;GO:0043169//cation binding	GO:0005975//carbohydrate metabolic process	gi|657379834|gb|KEH24127.1|/0/starch branching enzyme I [Medicago truncatula]
[Msa]_14371	-	-	-	-	gi|355478404|gb|AES59607.1|/0/protein accumulation AND replication OFs protein [Medicago truncatula]
[Msa]_14384	K00914|1|0.0|1628|mtr:MTR_5g034120|phosphatidylinositol 3-kinase [EC:2.7.1.137]	-	GO:0016303//1-phosphatidylinositol-3-kinase activity;GO:0005524//ATP binding	GO:0048015//phosphatidylinositol-mediated signaling;GO:0046854//phosphatidylinositol phosphorylation;GO:0036092//phosphatidylinositol-3-phosphate biosynthetic process	gi|357485861|ref|XP_003613218.1|/0/Phosphatidylinositol 3-kinase [Medicago truncatula]
[Msa]_14397	K18423|1|0.0|1093|cam:101492715|exportin-2 (importin alpha re-exporter)	-	-	-	gi|657372860|gb|KEH18630.1|/0/importin-alpha re-exporter, putative [Medicago truncatula]
[Msa]_14398	K01535|1|0.0|1288|mtr:MTR_2g036650|H+-transporting ATPase [EC:3.6.3.6]	GO:0016021//integral component of membrane	GO:0019829//cation-transporting ATPase activity;GO:0046872//metal ion binding;GO:0005524//ATP binding	GO:0006754//ATP biosynthetic process;GO:0006812//cation transport;GO:0006200	gi|357449355|ref|XP_003594954.1|/0/Plasma membrane ATPase [Medicago truncatula]
[Msa]_14457	-	-	-	-	gi|657378697|gb|AES80126.2|/0/calcium-dependent lipid-binding (CaLB domain) family protein [Medicago truncatula]
[Msa]_14460	-	-	-	-	gi|356519918|ref|XP_003528615.1|/0/PREDICTED: uncharacterized protein LOC100790294 [Glycine max]
[Msa]_14467	K03294|1|2e-104|381|sita:101754459|basic amino acid/polyamine antiporter, APA family;K15095|2|5e-19|97.8|bdi:100839967|(+)-neomenthol dehydrogenase [EC:1.1.1.208]	-	-	-	gi|357482641|ref|XP_003611607.1|/0/BTB/POZ domain-containing protein [Medicago truncatula]
[Msa]_14469	-	-	-	-	gi|657405074|gb|AES62299.2|/0/gigantea protein 1B [Medicago truncatula]
[Msa]_14472	-	-	-	-	gi|697097942|ref|XP_009624163.1|/0/PREDICTED: heat shock 70 kDa protein 15-like [Nicotiana tomentosiformis]
[Msa]_14489	K00770|1|4e-13|78.2|aly:ARALYDRAFT_340891|1,4-beta-D-xylan synthase [EC:2.4.2.24]	-	-	-	gi|657390048|gb|KEH31652.1|/0/OSBP(oxysterol-binding protein)-related protein 1C [Medicago truncatula]
[Msa]_14493	K12133|1|0.0|848|mtr:MTR_7g118330|MYB-related transcription factor LHY	-	-	-	gi|657380598|gb|AES82836.2|/0/late elongated hypocotyl-like protein [Medicago truncatula]
[Msa]_14507	K12472|1|7e-36|153|bvg:104885038|epidermal growth factor receptor substrate 15;K03006|5|4e-24|114|bvg:104900956|DNA-directed RNA polymerase II subunit RPB1 [EC:2.7.7.6]	-	-	-	gi|657388462|gb|KEH30397.1|/4.00942e-163/dehydration-responsive RD22-like protein [Medicago truncatula]
[Msa]_14511	-	-	-	-	gi|657380276|gb|KEH24480.1|/0/DUF4378 domain protein [Medicago truncatula]
[Msa]_14527	K10251|1|6e-13|61.2|mtr:MTR_3g086180|17beta-estradiol 17-dehydrogenase / very-long-chain 3-oxoacyl-CoA reductase [EC:1.1.1.62 1.1.1.330];K07466|3|1e-06|40.0|mtr:MTR_5g026890|replication factor A1	-	GO:0018580//nitronate monooxygenase activity;GO:0016702//oxidoreductase activity, acting on single donors with incorporation of molecular oxygen, incorporation of two atoms of oxygen	GO:0046686//response to cadmium ion;GO:0009610//response to symbiotic fungus;GO:0055114//oxidation-reduction process	gi|657394022|gb|KEH34767.1|/3.36466e-77/2-nitropropane dioxygenase-like protein [Medicago truncatula]
[Msa]_14528	K06617|1|0.0|575|egr:104445147|raffinose synthase [EC:2.4.1.82]	-	-	-	gi|702247830|ref|XP_010057273.1|/0/PREDICTED: probable galactinol--sucrose galactosyltransferase 2 [Eucalyptus grandis]
[Msa]_14529	K17579|1|2e-53|212|cre:CHLREDRAFT_152680|protein phosphatase 1 regulatory subunit 42;K11294|5|5e-11|71.2|zma:100273020|nucleolin	-	GO:0003676//nucleic acid binding;GO:0000166//nucleotide binding	-	gi|357450609|ref|XP_003595581.1|/0/Polyadenylate-binding protein [Medicago truncatula]
[Msa]_14555	-	-	-	-	gi|502150826|ref|XP_004508143.1|/0/PREDICTED: uncharacterized protein LOC101501315 [Cicer arietinum]
[Msa]_14577	K05658|1|2e-86|321|bvg:104905624|ATP-binding cassette, subfamily B (MDR/TAP), member 1 [EC:3.6.3.44];K06228|2|6e-86|320|eus:EUTSA_v10011182mg|fused [EC:2.7.11.1];K03549|3|4e-71|270|mdm:103412324|KUP system potassium uptake protein;K16570|4|4e-51|204|mdm:103449689|gamma-tubulin complex component 3	-	-	-	gi|117165994|dbj|BAF36296.1|/0/hypothetical protein [Ipomoea trifida]
[Msa]_14579	K13407|1|4e-108|393|jcu:105650214|fatty acid omega-hydroxylase [EC:1.14.-.-];K04936|2|3e-20|102|smo:SELMODRAFT_443425|potassium large conductance calcium-activated channel subfamily M alpha member 1	-	-	-	gi|657380425|gb|KEH24568.1|/0/zein-binding protein [Medicago truncatula]
[Msa]_14614	K13447|1|0.0|1763|mtr:MTR_8g095520|respiratory burst oxidase [EC:1.6.3.- 1.11.1.-]	GO:0016021//integral component of membrane	GO:0050664//oxidoreductase activity, acting on NAD(P)H, oxygen as acceptor;GO:0004601//peroxidase activity;GO:0005509//calcium ion binding	GO:0055114//oxidation-reduction process	gi|357520297|ref|XP_003630437.1|/0/Respiratory burst oxidase-like protein [Medicago truncatula]
[Msa]_14629	K06228|1|1e-85|319|eus:EUTSA_v10011182mg|fused [EC:2.7.11.1];K05658|2|2e-85|318|bvg:104905624|ATP-binding cassette, subfamily B (MDR/TAP), member 1 [EC:3.6.3.44];K03549|3|6e-72|273|mdm:103412324|KUP system potassium uptake protein;K16570|4|2e-52|208|mdm:103449689|gamma-tubulin complex component 3	-	-	-	gi|147822235|emb|CAN66208.1|/0/hypothetical protein VITISV_035070 [Vitis vinifera]
[Msa]_14640	-	-	-	-	gi|571529965|ref|XP_003549153.2|/0/PREDICTED: uncharacterized protein LOC100807468 [Glycine max]
[Msa]_14657	K12126|1|0.0|1400|mtr:MTR_1g084980|phytochrome-interacting factor 3	-	GO:0046983//protein dimerization activity	-	gi|357441953|ref|XP_003591254.1|/0/Transcription factor PIF3 [Medicago truncatula]
[Msa]_14666	K08150|1|5e-39|105|fve:101299079|MFS transporter, SP family, solute carrier family 2 (myo-inositol transporter), member 13	GO:0016021//integral component of membrane	GO:0022891//substrate-specific transmembrane transporter activity	GO:0055085//transmembrane transport;GO:0008643//carbohydrate transport	gi|357475943|ref|XP_003608257.1|/0/Sugar transport protein [Medicago truncatula]
[Msa]_14669	K11855|1|0.0|1439|mtr:MTR_4g130940|ubiquitin carboxyl-terminal hydrolase 36/42 [EC:3.4.19.12]	-	GO:0008234//cysteine-type peptidase activity;GO:0004221	GO:0006511//ubiquitin-dependent protein catabolic process	gi|657391360|gb|KEH32626.1|/0/ubiquitin carboxyl-terminal hydrolase [Medicago truncatula]
[Msa]_14692	K03260|1|0.0|933|mtr:MTR_4g130570|translation initiation factor 4G	-	GO:0003677//DNA binding;GO:0003743//translation initiation factor activity	GO:0006413//translational initiation;GO:0016070//RNA metabolic process	gi|357480009|ref|XP_003610290.1|/0/Eukaryotic initiation factor iso-4F subunit p82-34 [Medicago truncatula]
[Msa]_14700	K04733|1|2e-142|451|mtr:MTR_8g013550|interleukin-1 receptor-associated kinase 4 [EC:2.7.11.1]	-	GO:0005524//ATP binding;GO:0004674//protein serine/threonine kinase activity	GO:0048544//recognition of pollen;GO:0006468//protein phosphorylation	gi|357513363|ref|XP_003626970.1|/0/Cysteine-rich receptor-like protein kinase [Medicago truncatula]
[Msa]_14701	K14409|1|0.0|585|mtr:MTR_5g089510|protein SMG7	-	-	-	gi|657385811|gb|KEH28378.1|/0/telomerase activating protein Est1 [Medicago truncatula]
[Msa]_14704	K01872|1|0.0|1850|mtr:MTR_4g074640|alanyl-tRNA synthetase [EC:6.1.1.7]	GO:0005737//cytoplasm	GO:0003676//nucleic acid binding;GO:0004813//alanine-tRNA ligase activity;GO:0005524//ATP binding	GO:0006419//alanyl-tRNA aminoacylation	gi|357473865|ref|XP_003607217.1|/0/Alanyl-tRNA synthetase [Medicago truncatula]
[Msa]_14706	K01490|1|0.0|1223|mtr:MTR_4g016980|AMP deaminase [EC:3.5.4.6]	-	GO:0003876//AMP deaminase activity	GO:0006188//IMP biosynthetic process	gi|357468879|ref|XP_003604724.1|/0/AMP deaminase [Medicago truncatula]
[Msa]_14709	K17964|1|3e-124|274|bvg:104883170|leucine-rich PPR motif-containing protein, mitochondrial	-	-	-	gi|357485461|ref|XP_003613018.1|/0/Pentatricopeptide repeat-containing protein [Medicago truncatula]
[Msa]_14711	K01872|1|0.0|382|cam:101504191|alanyl-tRNA synthetase [EC:6.1.1.7]	GO:0005737//cytoplasm	GO:0003676//nucleic acid binding;GO:0004813//alanine-tRNA ligase activity;GO:0005524//ATP binding	GO:0006419//alanyl-tRNA aminoacylation	gi|502144716|ref|XP_004505726.1|/0/PREDICTED: alanine--tRNA ligase-like [Cicer arietinum]
[Msa]_14755	K19039|1|3e-06|55.5|pper:PRUPE_ppa010460mg|E3 ubiquitin-protein ligase ATL7/58/59 [EC:2.3.2.27]	-	-	-	gi|657395964|gb|AES73945.2|/0/zinc finger (C3HC4-type RING finger) family protein [Medicago truncatula]
[Msa]_14789	K00284|1|0.0|454|mtr:MTR_7g089970|glutamate synthase (ferredoxin) [EC:1.4.7.1]	-	-	-	gi|657379149|gb|AES81225.2|/0/ferredoxin-dependent glutamate synthase [Medicago truncatula]
[Msa]_14802	K05546|1|4e-18|94.7|egu:105034860|alpha 1,3-glucosidase [EC:3.2.1.84]	-	GO:0030246//carbohydrate binding;GO:0004553//hydrolase activity, hydrolyzing O-glycosyl compounds	GO:0005975//carbohydrate metabolic process	gi|357509405|ref|XP_003624991.1|/0/Alpha-glucosidase yihQ [Medicago truncatula]
[Msa]_14807	K14005|1|0.0|813|cam:101503285|protein transport protein SEC31	-	-	-	gi|604314124|gb|EYU27011.1|/0/hypothetical protein MIMGU_mgv1a000475mg [Erythranthe guttata]
[Msa]_14814	-	-	-	-	gi|502178554|ref|XP_004516282.1|/0/PREDICTED: transcription factor GTE8-like isoform X1 [Cicer arietinum]
[Msa]_14822	K04424|1|4e-73|277|vvi:100264622|sterile alpha motif and leucine zipper containing kinase AZK [EC:2.7.11.25];K14510|5|2e-72|275|pvu:PHAVU_007G223500g|serine/threonine-protein kinase CTR1 [EC:2.7.11.1]	-	GO:0005524//ATP binding;GO:0004674//protein serine/threonine kinase activity	GO:0006468//protein phosphorylation	gi|357474617|ref|XP_003607593.1|/0/Tyrosine-protein kinase ABL2 [Medicago truncatula]
[Msa]_14839	K01533|1|6e-12|74.3|ota:Ot07g03370|Cu2+-exporting ATPase [EC:3.6.3.4];K11367|2|5e-06|47.4|gsl:Gasu_59610|chromodomain-helicase-DNA-binding protein 1 [EC:3.6.4.12]	-	-	-	gi|356576883|ref|XP_003556559.1|/0/PREDICTED: ecotropic viral integration site 5 ortholog-like [Glycine max]
[Msa]_14876	K03234|1|0.0|972|mtr:MTR_2g069310|elongation factor 2	-	GO:0003746//translation elongation factor activity;GO:0003924//GTPase activity;GO:0005525//GTP binding	GO:0006414//translational elongation;GO:0006184	gi|357451779|ref|XP_003596166.1|/0/Elongation factor EF-2 [Medicago truncatula]
[Msa]_14878	K12875|1|0.0|486|mtr:MTR_3g087830|apoptotic chromatin condensation inducer in the nucleus	-	GO:0003676//nucleic acid binding	-	gi|357463459|ref|XP_003602011.1|/0/Apoptotic chromatin condensation inducer in the nucleus [Medicago truncatula]
[Msa]_14901	K04730|1|1e-102|262|zma:103648456|interleukin-1 receptor-associated kinase 1 [EC:2.7.11.1];K04733|3|7e-82|215|smo:SELMODRAFT_133410|interleukin-1 receptor-associated kinase 4 [EC:2.7.11.1]	-	-	-	gi|657400100|gb|KEH39429.1|/0/U-box kinase family protein [Medicago truncatula]
[Msa]_14913	K15710|1|2e-46|118|smo:SELMODRAFT_444519|E3 ubiquitin-protein ligase SHPRH [EC:3.6.4.- 2.3.2.27]	-	-	-	gi|657392602|gb|KEH33531.1|/0/PPR containing plant-like protein [Medicago truncatula]
[Msa]_14928	K12309|1|0.0|380|pxb:103943992|beta-galactosidase [EC:3.2.1.23]	-	GO:0030246//carbohydrate binding;GO:0004565//beta-galactosidase activity	GO:0005975//carbohydrate metabolic process	gi|357483611|ref|XP_003612092.1|/0/Beta-galactosidase [Medicago truncatula]
[Msa]_14963	K00924|1|1e-178|542|aly:ARALYDRAFT_473063|	-	-	-	gi|657395952|gb|KEH36108.1|/0/LRR receptor-like kinase family protein [Medicago truncatula]
[Msa]_14991	K12391|1|0.0|1672|mtr:MTR_5g034780|AP-1 complex subunit gamma-1	GO:0044431//Golgi apparatus part;GO:0030131//clathrin adaptor complex	GO:0008565//protein transporter activity	GO:0016192//vesicle-mediated transport;GO:0006886//intracellular protein transport	gi|357485969|ref|XP_003613272.1|/0/AP-1 complex subunit gamma-1 [Medicago truncatula]
[Msa]_14999	K02946|1|1e-30|77.4|mtr:MTR_1g006120|small subunit ribosomal protein S10;K02132|4|8e-14|80.5|mtr:MTR_1g006010|F-type H+-transporting ATPase subunit alpha	-	-	-	gi|357479883|ref|XP_003610227.1|/1.99632e-53/Ycf68 [Medicago truncatula]
[Msa]_15008	K18752|1|0.0|1144|cam:101504261|transportin-1	-	-	-	gi|657405949|gb|KEH44390.1|/0/transportin-1 protein [Medicago truncatula]
[Msa]_15018	K03696|1|0.0|1709|cam:101489433|ATP-dependent Clp protease ATP-binding subunit ClpC	-	GO:0017111//nucleoside-triphosphatase activity;GO:0005524//ATP binding	GO:0019538//protein metabolic process	gi|657395341|gb|KEH35688.1|/0/ATP-dependent Clp protease ATP-binding subunit [Medicago truncatula]
[Msa]_15020	K00921|1|0.0|1241|cam:101513716|1-phosphatidylinositol-3-phosphate 5-kinase [EC:2.7.1.150]	-	-	-	gi|657389137|gb|KEH30889.1|/0/phosphatidylinositol-4-phosphate 5-kinase family protein [Medicago truncatula]
[Msa]_15025	K03257|1|1e-116|421|mtr:MTR_2g099620|translation initiation factor 4A	-	GO:0008026//ATP-dependent helicase activity;GO:0005524//ATP binding;GO:0003743//translation initiation factor activity	GO:0006413//translational initiation	gi|657400218|gb|KEH39505.1|/8.10888e-116/DEAD-box ATP-dependent RNA helicase [Medicago truncatula]
[Msa]_15027	K03234|1|0.0|1657|mtr:MTR_2g069050|elongation factor 2	-	GO:0003746//translation elongation factor activity;GO:0003924//GTPase activity;GO:0005525//GTP binding	GO:0006414//translational elongation;GO:0006184	gi|657402392|gb|KEH41290.1|/0/translation elongation factor EF-2 subunit [Medicago truncatula]
[Msa]_15040	K16276|1|0.0|542|mtr:MTR_7g037040|zinc finger protein-like protein	-	-	-	gi|657390347|gb|KEH31895.1|/0/zinc ion-binding protein [Medicago truncatula]
[Msa]_15069	K01214|1|0.0|739|cam:101496876|isoamylase [EC:3.2.1.68]	-	-	-	gi|657395386|gb|AES73089.2|/0/isoamylase-type starch debranching enzyme [Medicago truncatula]
[Msa]_15070	K01338|1|0.0|1639|mtr:MTR_5g013790|ATP-dependent Lon protease [EC:3.4.21.53]	-	-	-	gi|357482271|ref|XP_003611421.1|/0/Lon protease-like protein [Medicago truncatula]
[Msa]_15072	K09667|1|0.0|1748|mtr:MTR_1g079510|protein O-GlcNAc transferase [EC:2.4.1.255]	-	GO:0016740//transferase activity	-	gi|357441255|ref|XP_003590905.1|/0/O-linked GlcNAc transferase like protein [Medicago truncatula]
[Msa]_15110	-	-	-	-	gi|657384031|gb|AES94595.2|/0/suppressor of RPS4-RLD 1/TPR domain protein [Medicago truncatula]
[Msa]_15116	K05666|1|0.0|947|pxb:103936303|ATP-binding cassette, subfamily C (CFTR/MRP), member 2	-	-	-	gi|657396816|gb|KEH36698.1|/0/multidrug resistance protein ABC transporter family protein [Medicago truncatula]
[Msa]_15123	K06617|1|0.0|1414|cam:101513461|raffinose synthase [EC:2.4.1.82]	-	-	-	gi|657379249|gb|KEH23658.1|/0/galactinol-raffinose galactosyltransferase [Medicago truncatula]
[Msa]_15128	K00284|1|0.0|848|mtr:MTR_7g089970|glutamate synthase (ferredoxin) [EC:1.4.7.1]	-	-	-	gi|657379149|gb|AES81225.2|/0/ferredoxin-dependent glutamate synthase [Medicago truncatula]
[Msa]_15134	K00924|1|0.0|993|vvi:100260741|	GO:0016021//integral component of membrane	GO:0005524//ATP binding;GO:0004674//protein serine/threonine kinase activity	GO:0006468//protein phosphorylation	gi|357476603|ref|XP_003608587.1|/0/Receptor-like protein kinase [Medicago truncatula]
[Msa]_15135	K15633|1|0.0|747|mtr:MTR_7g074570|2,3-bisphosphoglycerate-independent phosphoglycerate mutase [EC:5.4.2.12]	GO:0005737//cytoplasm	GO:0004619//phosphoglycerate mutase activity;GO:0030145//manganese ion binding	GO:0006007//glucose catabolic process	gi|357506803|ref|XP_003623690.1|/0/2,3-bisphosphoglycerate-independent phosphoglycerate mutase [Medicago truncatula]
[Msa]_15148	K15979|1|0.0|1824|mtr:MTR_3g098420|staphylococcal nuclease domain-containing protein 1	GO:0016442//RISC complex	GO:0016788//hydrolase activity, acting on ester bonds;GO:0003676//nucleic acid binding	GO:0031047//gene silencing by RNA	gi|357464897|ref|XP_003602730.1|/0/nuclease domain-containing protein [Medicago truncatula]
[Msa]_15152	K00770|1|3e-14|81.6|aly:ARALYDRAFT_340891|1,4-beta-D-xylan synthase [EC:2.4.2.24]	-	GO:0005543//phospholipid binding	-	gi|657394773|gb|KEH35282.1|/0/OSBP(oxysterol-binding protein)-related protein 1C [Medicago truncatula]
[Msa]_15177	-	-	GO:0003824//catalytic activity;GO:0005525//GTP binding	GO:0008152//metabolic process	gi|357440747|ref|XP_003590651.1|/0/GTP-binding protein engA [Medicago truncatula]
[Msa]_15210	K17871|1|0.0|1148|mtr:MTR_4g091240|NADH:ubiquinone reductase (non-electrogenic) [EC:1.6.5.9]	-	GO:0050660//flavin adenine dinucleotide binding;GO:0016491//oxidoreductase activity;GO:0005509//calcium ion binding	GO:0055114//oxidation-reduction process	gi|357475923|ref|XP_003608247.1|/0/External NADH-ubiquinone oxidoreductase [Medicago truncatula]
[Msa]_15225	K12662|1|9e-07|43.1|obr:102701905|U4/U6 small nuclear ribonucleoprotein PRP4;K18643|3|2e-06|36.6|mus:103978361|katanin p80 WD40 repeat-containing subunit B1	-	-	-	gi|657394227|gb|KEH34896.1|/1.45283e-112/transducin/WD40 repeat protein [Medicago truncatula]
[Msa]_15270	K04424|1|0.0|715|mtr:MTR_1g016300|sterile alpha motif and leucine zipper containing kinase AZK [EC:2.7.11.25]	-	-	-	gi|657400854|gb|AES59258.2|/0/MAP kinase kinase kinase-like protein [Medicago truncatula]
[Msa]_15310	K17302|1|0.0|1003|cam:101492792|coatomer, subunit beta'	-	-	-	gi|657386435|gb|KEH28771.1|/0/coatomer subunit beta-like protein [Medicago truncatula]
[Msa]_15319	-	-	-	-	gi|224094849|ref|XP_002310263.1|/1.72863e-17/hypothetical protein POPTR_0007s13310g [Populus trichocarpa]
[Msa]_15328	K03231|1|1e-133|478|mtr:MTR_1g101870|elongation factor 1-alpha;K13254|2|2e-59|231|sita:101752832|spastin [EC:3.6.4.3]	-	-	-	gi|657381753|gb|KEH25715.1|/0/P-loop nucleoside triphosphate hydrolase superfamily protein [Medicago truncatula]
[Msa]_15331	K01652|1|0.0|536|sly:101253806|acetolactate synthase I/II/III large subunit [EC:2.2.1.6];K11294|3|1e-06|56.6|jcu:105628926|nucleolin	-	-	-	gi|657398945|gb|KEH38462.1|/0/calcium-dependent lipid-binding domain protein [Medicago truncatula]
[Msa]_15349	K00627|1|0.0|1046|mtr:MTR_8g018770|pyruvate dehydrogenase E2 component (dihydrolipoamide acetyltransferase) [EC:2.3.1.12]	GO:0045254//pyruvate dehydrogenase complex	GO:0004742//dihydrolipoyllysine-residue acetyltransferase activity	GO:0006090//pyruvate metabolic process	gi|357513835|ref|XP_003627206.1|/0/Dihydrolipoyllysine-residue acetyltransferase component 2 of pyruvate dehydrogenase complex [Medicago truncatula]
[Msa]_15352	-	GO:0005634//nucleus	GO:0003677//DNA binding	GO:0006351//transcription, DNA-templated	gi|357438471|ref|XP_003589511.1|/0/hypothetical protein MTR_1g025500 [Medicago truncatula]
[Msa]_15353	K03234|1|0.0|1553|mtr:MTR_2g069310|elongation factor 2	-	GO:0003746//translation elongation factor activity;GO:0003924//GTPase activity;GO:0005525//GTP binding	GO:0006414//translational elongation;GO:0006184	gi|357451819|ref|XP_003596186.1|/0/Elongation factor EF-2 [Medicago truncatula]
[Msa]_15359	K14439|1|1e-07|60.1|cre:CHLREDRAFT_6783|SWI/SNF-related matrix-associated actin-dependent regulator of chromatin subfamily A containing DEAD/H box 1 [EC:3.6.4.12]	-	-	-	gi|657390027|gb|AES90896.2|/0/agenet domain protein [Medicago truncatula]
[Msa]_15365	K14972|1|1e-14|83.2|fve:101297525|PAX-interacting protein 1;K15168|4|3e-14|82.0|sita:101763858|mediator of RNA polymerase II transcription subunit 25	-	-	-	gi|657394934|gb|KEH35406.1|/0/transcriptional corepressor SEUSS-like protein [Medicago truncatula]
[Msa]_15368	K00558|1|0.0|226|egu:105056476|DNA (cytosine-5)-methyltransferase 1 [EC:2.1.1.37]	-	-	-	gi|502164095|ref|XP_004513047.1|/0/PREDICTED: DNA (cytosine-5)-methyltransferase CMT3-like isoform X2 [Cicer arietinum]
[Msa]_15377	K00695|1|0.0|1219|cam:101509229|sucrose synthase [EC:2.4.1.13]	-	-	-	gi|657398021|gb|KEH37657.1|/0/sucrose synthase [Medicago truncatula]
[Msa]_15380	K16302|1|2e-180|633|vvi:100245434|metal transporter CNNM	-	-	-	gi|357519999|ref|XP_003630288.1|/0/Ankyrin-like protein [Medicago truncatula]
[Msa]_15383	K11262|1|0.0|964|mtr:MTR_146s0011|acetyl-CoA carboxylase / biotin carboxylase 1 [EC:6.4.1.2 6.3.4.14]	-	-	-	gi|495725|gb|AAB42144.1|/0/acetyl-CoA carboxylase [Medicago sativa]
[Msa]_15394	K00688|1|0.0|1019|cam:101510928|starch phosphorylase [EC:2.4.1.1]	-	-	-	gi|657393334|gb|KEH34154.1|/0/glycogen/starch/alpha-glucan phosphorylase family protein [Medicago truncatula]
[Msa]_15436	K09489|1|0.0|906|cam:101491477|heat shock 70kDa protein 4	-	-	-	gi|657386446|gb|KEH28782.1|/0/heat shock 70 kDa protein [Medicago truncatula]
[Msa]_15438	K02635|1|1e-127|458|cmo:103504414|cytochrome b6	GO:0016021//integral component of membrane;GO:0009535//chloroplast thylakoid membrane	GO:0016491//oxidoreductase activity;GO:0005506//iron ion binding;GO:0020037//heme binding;GO:0045158//electron transporter, transferring electrons within cytochrome b6/f complex of photosystem II activity	GO:0022904//respiratory electron transport chain;GO:0015979//photosynthesis	gi|659134042|ref|XP_008467004.1|/7.75548e-127/PREDICTED: LOW QUALITY PROTEIN: cytochrome b6, partial [Cucumis melo]
[Msa]_1544	K06228|1|2e-84|316|eus:EUTSA_v10011182mg|fused [EC:2.7.11.1];K05658|2|1e-80|303|bvg:104905624|ATP-binding cassette, subfamily B (MDR/TAP), member 1 [EC:3.6.3.44];K03549|3|7e-69|264|mdm:103412324|KUP system potassium uptake protein;K16570|4|5e-51|204|mdm:103449689|gamma-tubulin complex component 3;K03283|5|5e-44|181|mtr:MTR_7g026090|heat shock 70kDa protein 1/8;K06758|5|5e-44|181|mtr:MTR_7g026090|…	-	-	-	gi|147822235|emb|CAN66208.1|/0/hypothetical protein VITISV_035070 [Vitis vinifera]
[Msa]_15448	-	-	-	-	gi|388490808|gb|AFK33470.1|/4.34959e-100/unknown [Medicago truncatula]
[Msa]_15453	K11323|1|5e-10|67.8|vcn:VOLCADRAFT_121342|histone arginine demethylase JMJD6 [EC:1.14.11.-]	-	-	-	gi|657376871|gb|AES77885.2|/0/importin-like protein [Medicago truncatula]
[Msa]_15478	K03234|1|0.0|1516|mtr:MTR_2g069310|elongation factor 2	-	GO:0003746//translation elongation factor activity;GO:0003924//GTPase activity;GO:0005525//GTP binding	GO:0006414//translational elongation;GO:0006184	gi|357451779|ref|XP_003596166.1|/0/Elongation factor EF-2 [Medicago truncatula]
[Msa]_15485	K00430|1|7e-07|57.4|obr:102718644|peroxidase [EC:1.11.1.7];K14297|2|6e-06|54.3|fve:105351527|nuclear pore complex protein Nup98-Nup96	-	-	-	gi|502080060|ref|XP_004486448.1|/0/PREDICTED: uncharacterized mitochondrial protein ymf11-like [Cicer arietinum]
[Msa]_15489	K00770|1|3e-14|81.6|aly:ARALYDRAFT_340891|1,4-beta-D-xylan synthase [EC:2.4.2.24]	-	GO:0005543//phospholipid binding	-	gi|357463185|ref|XP_003601874.1|/0/Oxysterol-binding protein-related protein [Medicago truncatula]
[Msa]_15500	K02470|1|2e-31|138|brp:103847331|DNA gyrase subunit B [EC:5.99.1.3]	-	-	-	gi|657375874|gb|KEH21090.1|/0/ARID/bright DNA-binding domain protein [Medicago truncatula]
[Msa]_15507	K02704|1|0.0|301|cme:CymeCp103|photosystem II CP47 chlorophyll apoprotein	GO:0009523//photosystem II;GO:0016021//integral component of membrane;GO:0009535//chloroplast thylakoid membrane	GO:0016168//chlorophyll binding	GO:0009767//photosynthetic electron transport chain;GO:0018298//protein-chromophore linkage	gi|335059145|gb|AEH26820.1|/0/photosystem II cp47 protein, partial (chloroplast) [Kopsia pauciflora]
[Msa]_15512	-	-	-	-	gi|357448621|ref|XP_003594586.1|/0/Alpha-glucosidase, partial [Medicago truncatula]
[Msa]_15516	K17964|1|2e-45|185|atr:18428744|leucine-rich PPR motif-containing protein, mitochondrial	-	-	-	gi|357520879|ref|XP_003630728.1|/0/Pentatricopeptide repeat-containing protein [Medicago truncatula]
[Msa]_15527	K12309|1|0.0|825|ath:AT3G52840|beta-galactosidase [EC:3.2.1.23]	-	GO:0030246//carbohydrate binding;GO:0004565//beta-galactosidase activity	GO:0005975//carbohydrate metabolic process	gi|357483611|ref|XP_003612092.1|/0/Beta-galactosidase [Medicago truncatula]
[Msa]_15549	K12811|1|5e-50|200|brp:103874839|ATP-dependent RNA helicase DDX46/PRP5 [EC:3.6.4.13];K12472|3|7e-31|137|ota:Ot15g00490|epidermal growth factor receptor substrate 15;K09291|4|9e-23|110|jcu:105634597|nucleoprotein TPR	-	-	-	gi|657388829|gb|KEH30676.1|/0/WEB family plant protein [Medicago truncatula]
[Msa]_15555	K16224|1|0.0|579|eus:EUTSA_v10023115mg|senescence-induced receptor-like serine/threonine-protein kinase;K04733|5|3e-120|341|pop:POPTR_0144s00230g|interleukin-1 receptor-associated kinase 4 [EC:2.7.11.1]	-	-	-	gi|657383552|gb|KEH27247.1|/0/LRR receptor-like kinase plant [Medicago truncatula]
[Msa]_15567	K04730|1|5e-160|233|pop:POPTR_0003s03690g|interleukin-1 receptor-associated kinase 1 [EC:2.7.11.1]	-	-	-	gi|657397225|gb|AES64685.2|/0/LRR receptor-like kinase [Medicago truncatula]
[Msa]_15579	-	-	-	-	gi|657377519|gb|AES78770.2|/5.2751e-67/hypothetical protein MTR_7g045330 [Medicago truncatula]
[Msa]_15589	K10534|1|0.0|817|mtr:MTR_5g059820|nitrate reductase (NAD(P)H) [EC:1.7.1.1 1.7.1.2 1.7.1.3]	-	GO:0050660//flavin adenine dinucleotide binding;GO:0009055//electron carrier activity;GO:0005506//iron ion binding;GO:0030151//molybdenum ion binding;GO:0020037//heme binding;GO:0043546//molybdopterin cofactor binding;GO:0046857	GO:0042128//nitrate assimilation;GO:0055114//oxidation-reduction process	gi|357489065|ref|XP_003614820.1|/0/Nitrate reductase [Medicago truncatula]
[Msa]_15600	K15710|1|2e-50|202|smo:SELMODRAFT_444519|E3 ubiquitin-protein ligase SHPRH [EC:3.6.4.- 2.3.2.27];K17964|4|2e-46|188|smo:SELMODRAFT_77588|leucine-rich PPR motif-containing protein, mitochondrial	-	-	-	gi|657392602|gb|KEH33531.1|/0/PPR containing plant-like protein [Medicago truncatula]
[Msa]_15603	K09680|1|0.0|1761|mtr:MTR_3g077740|type II pantothenate kinase [EC:2.7.1.33]	-	GO:0005524//ATP binding;GO:0004594//pantothenate kinase activity	GO:0015937//coenzyme A biosynthetic process;GO:0016310//phosphorylation	gi|357461955|ref|XP_003601259.1|/0/Pantothenate kinase [Medicago truncatula]
[Msa]_15605	K03234|1|0.0|1597|mtr:MTR_2g069050|elongation factor 2	-	GO:0003746//translation elongation factor activity;GO:0003924//GTPase activity;GO:0005525//GTP binding	GO:0006414//translational elongation;GO:0006184	gi|357451779|ref|XP_003596166.1|/0/Elongation factor EF-2 [Medicago truncatula]
[Msa]_1562	K05666|1|0.0|1117|mtr:MTR_1g099280|ATP-binding cassette, subfamily C (CFTR/MRP), member 2	-	-	-	gi|657405120|gb|AES62402.2|/0/ABC transporter-like family-protein [Medicago truncatula]
[Msa]_15671	K12309|1|0.0|497|aly:ARALYDRAFT_485655|beta-galactosidase [EC:3.2.1.23]	-	-	-	gi|568880326|ref|XP_006493071.1|/0/PREDICTED: beta-galactosidase 9-like isoform X1 [Citrus sinensis]
[Msa]_15708	K03252|1|0.0|1766|mtr:MTR_2g005610|translation initiation factor 3 subunit C	GO:0005852//eukaryotic translation initiation factor 3 complex	GO:0003743//translation initiation factor activity	GO:0006413//translational initiation	gi|357445261|ref|XP_003592908.1|/0/Eukaryotic translation initiation factor 3 subunit C [Medicago truncatula]
[Msa]_15732	K19613|1|2e-21|105|pmum:103322727|leucine-rich repeat protein SHOC2	-	GO:0043531//ADP binding	GO:0006952//defense response;GO:0007165//signal transduction	gi|357494181|ref|XP_003617379.1|/0/CCP [Medicago truncatula]
[Msa]_15737	K10485|1|5e-35|150|mpp:MICPUCDRAFT_52522|BTB/POZ domain-containing protein 13 (germ cell-less protein-like 1);K10523|2|2e-06|56.2|crb:CARUB_v10012555mg|speckle-type POZ protein	-	-	-	gi|357478787|ref|XP_003609679.1|/0/Kelch-like protein diablo [Medicago truncatula]
[Msa]_1575	-	-	-	-	gi|357442867|ref|XP_003591711.1|/1.82564e-138/hypothetical protein MTR_1g091560 [Medicago truncatula]
[Msa]_15759	K17710|1|3e-74|281|pda:103716474|pentatricopeptide repeat domain-containing protein 1	-	-	-	gi|502162663|ref|XP_004512573.1|/0/PREDICTED: pentatricopeptide repeat-containing protein At5g65560-like isoform X3 [Cicer arietinum]
[Msa]_15762	K18577|1|0.0|1408|mtr:MTR_1g082890|mannosylglycoprotein endo-beta-mannosidase [EC:3.2.1.152]	-	-	-	gi|698545555|ref|XP_009767426.1|/0/PREDICTED: mannosylglycoprotein endo-beta-mannosidase isoform X2 [Nicotiana sylvestris]
[Msa]_15783	K13162|1|0.0|603|mtr:MTR_2g009650|poly(rC)-binding protein 2/3/4	GO:0030529//intracellular ribonucleoprotein complex	GO:0003723//RNA binding	-	gi|357445989|ref|XP_003593272.1|/0/Heterogeneous nuclear ribonucleoprotein K [Medicago truncatula]
[Msa]_15794	K09571|1|2e-123|444|mtr:MTR_8g008640|FK506-binding protein 4/5 [EC:5.2.1.8]	-	GO:0016853//isomerase activity	GO:0006457//protein folding	gi|657372009|gb|AET01222.2|/1.15226e-122/FKBP-type peptidyl-prolyl cis-trans isomerase [Medicago truncatula]
[Msa]_15799	K10406|1|6e-16|87.4|sot:102600707|kinesin family member C2/C3;K03006|2|6e-13|77.4|bvg:104900956|DNA-directed RNA polymerase II subunit RPB1 [EC:2.7.7.6]	-	-	-	gi|657388462|gb|KEH30397.1|/1.5154e-98/dehydration-responsive RD22-like protein [Medicago truncatula]
[Msa]_15804	-	-	-	-	gi|357473235|ref|XP_003606902.1|/1.94442e-35/hypothetical protein MTR_4g070010 [Medicago truncatula]
[Msa]_1582	K04520|1|6e-08|62.0|vcn:VOLCADRAFT_118487|amyloid beta A4 protein;K05719|1|6e-08|62.0|vcn:VOLCADRAFT_118487|integrin beta 1;K06236|1|6e-08|62.0|vcn:VOLCADRAFT_118487|collagen, type I/II/III/V/XI/XXIV/XXVII, alpha;K06256|1|6e-08|62.0|vcn:VOLCADRAFT_118487|CD44 antigen;K06257|1|6e-08|62.0|vcn:VOLCADRAFT_118487|syndecan 1;K06493|1|6e-08|62.0|vcn:VOLCADRAFT_118487|integrin beta 3;K17552|3|1e-06|57.4|…	-	-	-	gi|657380825|gb|KEH24902.1|/0/BAH domain-containing protein [Medicago truncatula]
[Msa]_15825	-	-	-	-	gi|657395964|gb|AES73945.2|/0/zinc finger (C3HC4-type RING finger) family protein [Medicago truncatula]
[Msa]_15853	K18422|1|0.0|1851|mtr:MTR_5g006890|helicase MOV-10 [EC:3.6.4.13]	-	-	-	gi|355512111|gb|AES93734.1|/0/RNA helicase SDE3-like protein [Medicago truncatula]
[Msa]_15879	K12811|1|3e-46|188|brp:103874839|ATP-dependent RNA helicase DDX46/PRP5 [EC:3.6.4.13];K10405|2|1e-30|136|bpg:Bathy08g02470|kinesin family member C1;K12472|5|4e-28|127|ota:Ot15g00490|epidermal growth factor receptor substrate 15	-	-	-	gi|357481061|ref|XP_003610816.1|/0/Interactor of constitutive active ROPs [Medicago truncatula]
[Msa]_15908	K14709|1|1e-88|323|cam:101504492|solute carrier family 39 (zinc transporter), member 1/2/3	-	-	-	gi|38036140|gb|AAR08417.1|/2.76224e-99/metal transport protein [Medicago truncatula]
[Msa]_15921	K02367|1|7e-25|117|pvu:PHAVU_008G225700g|glucuronyl/N-acetylglucosaminyl transferase EXT2 [EC:2.4.1.224 2.4.1.225]	-	-	-	gi|657404746|gb|KEH43369.1|/0/glycosyltransferase family protein [Medicago truncatula]
[Msa]_1593	K04650|1|0.0|1153|mtr:MTR_136s0031|nuclear receptor co-repressor 1	GO:0005634//nucleus	GO:0003677//DNA binding;GO:0003682//chromatin binding	-	gi|358349062|ref|XP_003638559.1|/0/Nuclear receptor corepressor [Medicago truncatula]
[Msa]_15933	K09489|1|0.0|860|cam:101491477|heat shock 70kDa protein 4	-	-	-	gi|657386446|gb|KEH28782.1|/0/heat shock 70 kDa protein [Medicago truncatula]
[Msa]_15952	K06207|1|3e-06|51.6|mdm:103417387|GTP-binding protein	-	-	-	gi|571437314|ref|XP_006574102.1|/3.96728e-14/PREDICTED: uncharacterized protein LOC100775362 [Glycine max]
[Msa]_15963	K12309|1|0.0|793|pxb:103943992|beta-galactosidase [EC:3.2.1.23]	-	GO:0030246//carbohydrate binding;GO:0004565//beta-galactosidase activity	GO:0005975//carbohydrate metabolic process	gi|657372476|gb|KEH18344.1|/0/beta-galactosidase [Medicago truncatula]
[Msa]_15965	K14509|1|0.0|1408|cam:101512933|ethylene receptor [EC:2.7.13.-]	-	-	-	gi|657403894|gb|KEH42695.1|/0/ethylene receptor ETR2 [Medicago truncatula]
[Msa]_15972	K10615|1|9e-17|49.7|atr:18446390|E3 ubiquitin-protein ligase HERC4 [EC:2.3.2.26]	-	-	-	gi|357460949|ref|XP_003600756.1|/0/RCC1 and BTB domain-containing protein [Medicago truncatula]
[Msa]_15986	-	-	-	-	gi|357519999|ref|XP_003630288.1|/0/Ankyrin-like protein [Medicago truncatula]
[Msa]_15996	K01892|1|0.0|924|cam:101510920|histidyl-tRNA synthetase [EC:6.1.1.21]	-	-	-	gi|502122299|ref|XP_004497677.1|/0/PREDICTED: histidine--tRNA ligase-like [Cicer arietinum]
[Msa]_1600	K15156|1|0.0|1826|cam:101502433|mediator of RNA polymerase II transcription subunit 14	-	-	-	gi|657380412|gb|KEH24555.1|/0/mediator of RNA polymerase II transcription subunit 14 [Medicago truncatula]
[Msa]_16005	K05681|1|1e-47|179|ppp:PHYPADRAFT_41350|ATP-binding cassette, subfamily G (WHITE), member 2	-	-	-	gi|657391012|gb|AES92062.2|/0/drug resistance transporter-like ABC domain protein [Medicago truncatula]
[Msa]_16008	K06207|1|3e-08|48.9|mdm:103417387|GTP-binding protein;K12819|3|4e-06|54.7|mdm:103427975|pre-mRNA-processing factor SLU7	-	-	-	gi|645224192|ref|XP_008218992.1|/1.31497e-13/PREDICTED: LOW QUALITY PROTEIN: uncharacterized protein LOC103319258 [Prunus mume]
[Msa]_16029	K15172|1|3e-25|80.9|vcn:VOLCADRAFT_106802|transcription elongation factor SPT5	-	-	-	gi|356552713|ref|XP_003544707.1|/4.24352e-170/PREDICTED: zinc finger CCCH domain-containing protein 29-like isoform 1 [Glycine max]
[Msa]_16033	K14674|1|0.0|1570|mtr:MTR_7g090470|TAG lipase / steryl ester hydrolase / phospholipase A2 / LPA acyltransferase [EC:3.1.1.3 3.1.1.13 3.1.1.4 2.3.1.51]	-	GO:0016787//hydrolase activity	GO:0006629//lipid metabolic process	gi|357509535|ref|XP_003625056.1|/0/Patatin-like phospholipase domain-containing protein [Medicago truncatula]
[Msa]_16041	K01535|1|0.0|1244|cam:101495496|H+-transporting ATPase [EC:3.6.3.6]	-	-	-	gi|657390353|gb|KEH31901.1|/0/plasma membrane H+-ATPase [Medicago truncatula]
[Msa]_16065	K01623|1|2e-54|215|pda:103722777|fructose-bisphosphate aldolase, class I [EC:4.1.2.13];K02940|2|2e-47|192|sita:101773010|large subunit ribosomal protein L9e	-	-	-	gi|657391308|gb|KEH32584.1|/0/nodulin MtN21/EamA-like transporter family protein [Medicago truncatula]
[Msa]_16084	K14552|1|4e-46|187|csl:COCSUDRAFT_47298|NET1-associated nuclear protein 1 (U3 small nucleolar RNA-associated protein 17);K04083|4|5e-29|130|cvr:CHLNCDRAFT_58899|molecular chaperone Hsp33	-	-	-	gi|502091509|ref|XP_004489568.1|/0/PREDICTED: uncharacterized protein LOC101492930 [Cicer arietinum]
[Msa]_16089	K04424|1|9e-84|312|tcc:TCM_037283|sterile alpha motif and leucine zipper containing kinase AZK [EC:2.7.11.25];K10357|5|2e-77|291|aly:ARALYDRAFT_678510|myosin V	-	GO:0005524//ATP binding;GO:0004674//protein serine/threonine kinase activity	GO:0006468//protein phosphorylation	gi|357474617|ref|XP_003607593.1|/0/Tyrosine-protein kinase ABL2 [Medicago truncatula]
[Msa]_1610	-	-	-	-	gi|357503227|ref|XP_003621902.1|/2.62263e-142/hypothetical protein MTR_7g024810 [Medicago truncatula]
[Msa]_16110	K00454|1|0.0|1598|mtr:MTR_8g020970|lipoxygenase [EC:1.13.11.12]	-	GO:0005506//iron ion binding;GO:0016165//linoleate 13S-lipoxygenase activity	GO:0031408//oxylipin biosynthetic process;GO:0055114//oxidation-reduction process	gi|357514039|ref|XP_003627308.1|/0/Lipoxygenase [Medicago truncatula]
[Msa]_16113	-	-	-	-	gi|657396183|gb|KEH36299.1|/0/pre-rRNA-processing TSR1-like protein [Medicago truncatula]
[Msa]_16119	K13459|1|4e-11|71.6|aly:ARALYDRAFT_675171|disease resistance protein RPS2	-	-	-	gi|657390278|gb|KEH31844.1|/2.54385e-97/inactive poly [ADP-ribose] polymerase SRO4 [Medicago truncatula]
[Msa]_16124	K12591|1|0.0|998|cam:101498997|exosome complex exonuclease RRP6 [EC:3.1.13.-]	-	-	-	gi|657381599|gb|KEH25570.1|/0/exosome complex exonuclease RRP6 [Medicago truncatula]
[Msa]_16146	K04733|1|5e-88|221|smo:SELMODRAFT_111388|interleukin-1 receptor-associated kinase 4 [EC:2.7.11.1];K13430|3|5e-81|216|mdm:103403202|serine/threonine-protein kinase PBS1 [EC:2.7.11.1]	-	GO:0005524//ATP binding;GO:0004674//protein serine/threonine kinase activity	GO:0006468//protein phosphorylation	gi|357511391|ref|XP_003625984.1|/0/Receptor-like protein kinase [Medicago truncatula]
[Msa]_16169	K09566|1|0.0|1427|mtr:MTR_3g107660|peptidyl-prolyl isomerase G (cyclophilin G) [EC:5.2.1.8]	-	-	-	gi|657395722|gb|AES73684.2|/0/peptidyl-prolyl cis-trans isomerase [Medicago truncatula]
[Msa]_16211	K15925|1|0.0|774|gmx:100813344|alpha-D-xyloside xylohydrolase [EC:3.2.1.177]	-	GO:0032450//maltose alpha-glucosidase activity;GO:0030246//carbohydrate binding	GO:0005975//carbohydrate metabolic process	gi|356526649|ref|XP_003531929.1|/0/PREDICTED: alpha-xylosidase 1-like [Glycine max]
[Msa]_16242	K14510|1|0.0|1229|cam:101512832|serine/threonine-protein kinase CTR1 [EC:2.7.11.1]	-	-	-	gi|657403242|gb|KEH42103.1|/0/ethylene-responsive kinase [Medicago truncatula]
[Msa]_16256	K02184|1|4e-81|259|sot:102593556|formin 2	-	-	-	gi|657401712|gb|KEH40671.1|/0/pollen Ole e I family allergen [Medicago truncatula]
[Msa]_16274	K14486|1|4e-129|463|pvu:PHAVU_006G221500g|auxin response factor	-	-	-	gi|657375742|gb|AET05061.2|/0/auxin response factor 2 [Medicago truncatula]
[Msa]_16284	K11446|1|3e-145|516|egr:104430885|histone demethylase JARID1 [EC:1.14.11.-]	GO:0005634//nucleus	GO:0008168//methyltransferase activity	GO:0032259//methylation	gi|357485055|ref|XP_003612815.1|/0/Lysine-specific demethylase 5B [Medicago truncatula]
[Msa]_16301	K03125|1|2e-08|62.4|mtr:MTR_5g026660|transcription initiation factor TFIID subunit 1	-	GO:0016817//hydrolase activity, acting on acid anhydrides;GO:0005525//GTP binding	-	gi|357448491|ref|XP_003594521.1|/0/Chloroplast protein import component Toc159-like protein [Medicago truncatula]
[Msa]_16302	K02184|1|2e-168|594|tcc:TCM_029927|formin 2;K09566|3|5e-07|57.8|cam:101488986|peptidyl-prolyl isomerase G (cyclophilin G) [EC:5.2.1.8];K03243|4|1e-06|56.6|cic:CICLE_v10000034mg|translation initiation factor 5B;K13172|5|2e-06|56.2|cam:101493638|serine/arginine repetitive matrix protein 2	-	-	-	gi|124360602|gb|ABN08601.1|/0/CIP7 , related [Medicago truncatula]
[Msa]_16333	K13414|1|8e-21|103|rcu:RCOM_0497300|mitogen-activated protein kinase kinase kinase 1, plant [EC:2.7.11.25]	-	-	-	gi|657388430|gb|KEH30365.1|/0/LRR receptor-like kinase family protein [Medicago truncatula]
[Msa]_16337	-	-	-	-	gi|357443207|ref|XP_003591881.1|/0/Inter-alpha-trypsin inhibitor heavy chain H3 [Medicago truncatula]
[Msa]_16339	-	-	-	-	gi|658055240|ref|XP_008363369.1|/1.11654e-16/PREDICTED: uncharacterized protein LOC103427080 [Malus domestica]
[Msa]_16341	K15718|1|0.0|1306|mtr:MTR_8g018730|linoleate 9S-lipoxygenase [EC:1.13.11.58]	-	-	-	gi|357513827|ref|XP_003627202.1|/0/Seed lipoxygenase [Medicago truncatula]
[Msa]_16347	K02542|1|0.0|930|cam:101514931|DNA replication licensing factor MCM6 [EC:3.6.4.12]	-	-	-	gi|657375479|gb|KEH20801.1|/0/minichromosome maintenance (MCM2/3/5) family protein [Medicago truncatula]
[Msa]_16361	-	-	-	-	gi|657404140|gb|KEH42912.1|/0/ubiquitin carboxyl-terminal hydrolase-like protein [Medicago truncatula]
[Msa]_16362	-	GO:0019867//outer membrane	GO:0015450//P-P-bond-hydrolysis-driven protein transmembrane transporter activity	GO:0006886//intracellular protein transport	gi|357472869|ref|XP_003606719.1|/0/Protein TOC75 [Medicago truncatula]
[Msa]_16384	K00770|1|2e-17|92.4|aly:ARALYDRAFT_340891|1,4-beta-D-xylan synthase [EC:2.4.2.24]	-	GO:0005543//phospholipid binding	-	gi|357461639|ref|XP_003601101.1|/0/Oxysterol-binding protein-related protein [Medicago truncatula]
[Msa]_16428	K12447|1|1e-06|56.6|mpp:MICPUCDRAFT_60817|UDP-sugar pyrophosphorylase [EC:2.7.7.64]	-	-	-	gi|355490005|gb|AES71208.1|/0/UDP-glucose pyrophosphorylase [Medicago truncatula]
[Msa]_16440	K09060|1|0.0|690|mtr:MTR_8g077950|plant G-box-binding factor	GO:0005634//nucleus	GO:0003700//transcription factor activity, sequence-specific DNA binding;GO:0043565//sequence-specific DNA binding	GO:0006355//regulation of transcription, DNA-templated	gi|339283349|gb|AEJ38001.1|/0/transcription factor bZIP [Medicago sativa]
[Msa]_16455	K09489|1|0.0|1684|mtr:MTR_2g102290|heat shock 70kDa protein 4	-	GO:0005524//ATP binding	GO:0006950//response to stress	gi|357454995|ref|XP_003597778.1|/0/97 kDa heat shock protein [Medicago truncatula]
[Msa]_16475	K17550|1|8e-51|203|ppp:PHYPADRAFT_3938|protein phosphatase 1 regulatory subunit 7	-	-	-	gi|657370428|gb|KEH16555.1|/0/protein phosphatase 1 regulatory subunit, putative [Medicago truncatula]
[Msa]_16480	-	-	-	-	gi|657385181|gb|AES98203.2|/0/transcription factor [Medicago truncatula]
[Msa]_16485	K12471|1|0.0|833|mtr:MTR_7g006280|epsin	-	-	-	gi|357501475|ref|XP_003621026.1|/0/Epsin-like protein [Medicago truncatula]
[Msa]_16488	K02154|1|0.0|1630|mtr:MTR_4g071070|V-type H+-transporting ATPase subunit a	GO:0000220//vacuolar proton-transporting V-type ATPase, V0 domain	GO:0015078//hydrogen ion transmembrane transporter activity	GO:0015991//ATP hydrolysis coupled proton transport	gi|357473431|ref|XP_003607000.1|/0/V-type proton ATPase 116 kDa subunit a isoform [Medicago truncatula]
[Msa]_16515	K00454|1|0.0|1402|mtr:MTR_081s0018|lipoxygenase [EC:1.13.11.12]	-	-	-	gi|657375148|gb|KEH20561.1|/0/PLAT/LH2 domain lipoxygenase family protein [Medicago truncatula]
[Msa]_16520	K00830|1|2e-89|331|mtr:MTR_3g053890|alanine-glyoxylate transaminase / serine-glyoxylate transaminase / serine-pyruvate transaminase [EC:2.6.1.44 2.6.1.45 2.6.1.51]	-	GO:0030170//pyridoxal phosphate binding;GO:0008483//transaminase activity	GO:0008152//metabolic process	gi|357459759|ref|XP_003600160.1|/5.47961e-106/Alanine glyoxylate aminotransferase [Medicago truncatula]
[Msa]_16528	-	-	-	-	gi|657401164|gb|KEH40184.1|/8.64929e-46/nuclease in basal defense response protein [Medicago truncatula]
[Msa]_16529	K15176|1|0.0|1183|cam:101491640|RNA polymerase-associated protein CTR9	-	-	-	gi|657397914|gb|KEH37558.1|/0/TPR repeat nuclear phosphoprotein, putative [Medicago truncatula]
[Msa]_16535	K08332|1|3e-26|85.5|egu:105047469|vacuolar protein 8	GO:0000151//ubiquitin ligase complex	GO:0004842//ubiquitin-protein transferase activity	GO:0016567//protein ubiquitination	gi|357463053|ref|XP_003601808.1|/0/U-box domain-containing protein [Medicago truncatula]
[Msa]_16559	K16055|1|0.0|1694|mtr:MTR_8g105740|trehalose 6-phosphate synthase/phosphatase [EC:2.4.1.15 3.1.3.12]	-	GO:0003824//catalytic activity	GO:0005992//trehalose biosynthetic process	gi|357521377|ref|XP_003630977.1|/0/Alpha,alpha-trehalose-phosphate synthase [Medicago truncatula]
[Msa]_16564	-	-	-	-	gi|703111595|ref|XP_010099897.1|/0/hypothetical protein L484_020081 [Morus notabilis]
[Msa]_16592	K04718|1|7e-159|562|smo:SELMODRAFT_123514|sphingosine kinase [EC:2.7.1.91]	-	-	-	gi|657380620|gb|KEH24723.1|/0/sphingoid long-chain bases kinase-like protein [Medicago truncatula]
[Msa]_16621	K05658|1|3e-86|320|bvg:104905624|ATP-binding cassette, subfamily B (MDR/TAP), member 1 [EC:3.6.3.44];K06228|2|6e-86|320|eus:EUTSA_v10011182mg|fused [EC:2.7.11.1];K03549|3|5e-71|270|mdm:103412324|KUP system potassium uptake protein;K16570|4|5e-51|204|mdm:103449689|gamma-tubulin complex component 3	-	-	-	gi|147822235|emb|CAN66208.1|/0/hypothetical protein VITISV_035070 [Vitis vinifera]
[Msa]_16637	K10624|1|0.0|448|mtr:MTR_4g100750|E3 ubiquitin-protein ligase RBBP6 [EC:2.3.2.27]	-	-	-	gi|657390025|gb|AES90890.2|/0/DWNN domain, A CCHC-type zinc finger protein [Medicago truncatula]
[Msa]_16641	K10624|1|0.0|425|gmx:100798536|E3 ubiquitin-protein ligase RBBP6 [EC:2.3.2.27]	-	-	-	gi|356514382|ref|XP_003525885.1|/0/PREDICTED: uncharacterized protein LOC100798536 isoform X1 [Glycine max]
[Msa]_16644	K01187|1|0.0|851|mtr:MTR_2g031110|alpha-glucosidase [EC:3.2.1.20]	-	-	-	gi|357448621|ref|XP_003594586.1|/0/Alpha-glucosidase, partial [Medicago truncatula]
[Msa]_16663	K01051|1|9e-09|63.5|gmx:100776781|pectinesterase [EC:3.1.1.11];K00430|2|2e-08|62.4|sbi:SORBI_06g021550|peroxidase [EC:1.11.1.7];K11855|3|5e-08|61.2|bvg:104906049|ubiquitin carboxyl-terminal hydrolase 36/42 [EC:3.4.19.12]	-	-	-	gi|657380233|gb|AES82322.2|/0/transducin/WD40 repeat protein [Medicago truncatula]
[Msa]_16675	K03798|1|5e-85|317|ccp:CHC_T00009248001|cell division protease FtsH [EC:3.4.24.-]	-	GO:0004222//metalloendopeptidase activity;GO:0005524//ATP binding;GO:0017111//nucleoside-triphosphatase activity	GO:0006508//proteolysis;GO:0051301//cell division	gi|357454827|ref|XP_003597694.1|/0/Cell division protease ftsH-like protein [Medicago truncatula]
[Msa]_16689	K00914|1|0.0|1270|mtr:MTR_5g034120|phosphatidylinositol 3-kinase [EC:2.7.1.137]	-	GO:0016303//1-phosphatidylinositol-3-kinase activity;GO:0005524//ATP binding	GO:0048015//phosphatidylinositol-mediated signaling;GO:0046854//phosphatidylinositol phosphorylation;GO:0036092//phosphatidylinositol-3-phosphate biosynthetic process	gi|357485861|ref|XP_003613218.1|/0/Phosphatidylinositol 3-kinase [Medicago truncatula]
[Msa]_16702	K05761|1|0.0|1145|vvi:100267299|villin 1;K05768|4|0.0|970|atr:18437926|gelsolin	-	-	-	gi|657393418|gb|KEH34238.1|/0/actin filament bundling protein P-115-ABP [Medicago truncatula]
[Msa]_16706	K00549|1|0.0|421|atr:18421537|5-methyltetrahydropteroyltriglutamate--homocysteine methyltransferase [EC:2.1.1.14]	-	GO:0008270//zinc ion binding;GO:0003871//5-methyltetrahydropteroyltriglutamate-homocysteine S-methyltransferase activity	GO:0009086//methionine biosynthetic process	gi|586642479|ref|XP_006826346.1|/0/hypothetical protein AMTR_s00004p00117110 [Amborella trichopoda]
[Msa]_16742	-	-	-	-	gi|657387895|gb|KEH29938.1|/0/vacuolar protein sorting protein [Medicago truncatula]
[Msa]_16749	K14963|1|9e-49|196|zma:100217300|COMPASS component SWD3;K06674|2|7e-31|137|mdm:103417847|structural maintenance of chromosome 2;K12662|3|4e-26|121|pxb:103938672|U4/U6 small nuclear ribonucleoprotein PRP4	-	-	-	gi|356507762|ref|XP_003522633.1|/0/PREDICTED: transcriptional corepressor LEUNIG-like isoformX1 [Glycine max]
[Msa]_16770	-	-	-	-	gi|657385181|gb|AES98203.2|/0/transcription factor [Medicago truncatula]
[Msa]_16772	K14515|1|0.0|1211|mtr:MTR_3g107280|EIN3-binding F-box protein	-	-	-	gi|657395711|gb|AES73649.2|/0/EIN3-binding F-box-like protein [Medicago truncatula]
[Msa]_16810	K15601|1|1e-93|192|jcu:105650086|lysine-specific demethylase 3 [EC:1.14.11.-];K15813|4|8e-13|77.0|mdm:103426165|beta-amyrin synthase [EC:5.4.99.39]	-	-	-	gi|657400908|gb|KEH39976.1|/0/ERD (early-responsive to dehydration stress) family protein [Medicago truncatula]
[Msa]_16814	K15718|1|0.0|1704|mtr:MTR_8g018550|linoleate 9S-lipoxygenase [EC:1.13.11.58]	-	GO:0005506//iron ion binding;GO:0016165//linoleate 13S-lipoxygenase activity	GO:0031408//oxylipin biosynthetic process;GO:0055114//oxidation-reduction process	gi|357513793|ref|XP_003627185.1|/0/Lipoxygenase [Medicago truncatula]
[Msa]_16833	K11323|1|5e-18|94.4|vcn:VOLCADRAFT_121342|histone arginine demethylase JMJD6 [EC:1.14.11.-]	-	-	-	gi|357519599|ref|XP_003630088.1|/1.65156e-75/hypothetical protein MTR_8g091600 [Medicago truncatula]
[Msa]_16840	-	-	-	-	gi|702247830|ref|XP_010057273.1|/0/PREDICTED: probable galactinol--sucrose galactosyltransferase 2 [Eucalyptus grandis]
[Msa]_16847	K14404|1|3e-12|75.1|tcc:TCM_006095|cleavage and polyadenylation specificity factor subunit 4	-	-	-	gi|657375364|gb|AET04399.2|/0/evolutionarily carboxy-terminal region protein [Medicago truncatula]
[Msa]_16862	K10405|1|4e-28|127|bpg:Bathy08g02470|kinesin family member C1;K12472|5|9e-23|110|ota:Ot15g00490|epidermal growth factor receptor substrate 15	-	-	-	gi|355477826|gb|AES59029.1|/0/myosin heavy chain-like protein [Medicago truncatula]
[Msa]_16865	K10534|1|0.0|1253|mtr:MTR_3g073180|nitrate reductase (NAD(P)H) [EC:1.7.1.1 1.7.1.2 1.7.1.3]	-	-	-	gi|657394180|gb|AES71365.2|/0/nitrate reductase [NADH]-like protein [Medicago truncatula]
[Msa]_16867	-	-	GO:0005506//iron ion binding;GO:0016165//linoleate 13S-lipoxygenase activity	GO:0031408//oxylipin biosynthetic process;GO:0055114//oxidation-reduction process	gi|657394567|gb|KEH35160.1|/0/seed linoleate 9S-lipoxygenase [Medicago truncatula]
[Msa]_16875	K15601|1|1e-71|272|jcu:105650086|lysine-specific demethylase 3 [EC:1.14.11.-];K03021|3|4e-07|58.2|ota:Ot01g06000|DNA-directed RNA polymerase III subunit RPC2 [EC:2.7.7.6]	GO:0016020//membrane	-	-	gi|357447203|ref|XP_003593877.1|/0/Early-responsive to dehydration [Medicago truncatula]
[Msa]_16880	K08867|1|6e-33|144|aly:ARALYDRAFT_674863|WNK lysine deficient protein kinase [EC:2.7.11.1]	-	-	-	gi|657378197|gb|KEH22990.1|/0/bHLH transcription factor-like protein [Medicago truncatula]
[Msa]_16881	K00924|1|4e-178|542|aly:ARALYDRAFT_473063|	-	-	-	gi|657395952|gb|KEH36108.1|/0/LRR receptor-like kinase family protein [Medicago truncatula]
[Msa]_16885	-	-	-	-	gi|357461683|ref|XP_003601123.1|/0/hypothetical protein MTR_3g073280 [Medicago truncatula]
[Msa]_16902	K12126|1|0.0|1407|mtr:MTR_1g084980|phytochrome-interacting factor 3	-	GO:0046983//protein dimerization activity	-	gi|357441953|ref|XP_003591254.1|/0/Transcription factor PIF3 [Medicago truncatula]
[Msa]_16905	K14792|1|1e-06|56.6|cre:CHLREDRAFT_165854|rRNA biogenesis protein RRP5;K14306|2|2e-06|56.2|rcu:RCOM_1609340|nuclear pore complex protein Nup62	-	-	-	gi|657375813|gb|KEH21039.1|/0/heat shock transcription factor 8, putative [Medicago truncatula]
[Msa]_16919	-	-	-	-	gi|571452601|ref|XP_006579125.1|/5.44234e-08/PREDICTED: uncharacterized protein LOC102668065 [Glycine max]
[Msa]_16923	-	-	GO:0016757//transferase activity, transferring glycosyl groups	-	gi|357509865|ref|XP_003625221.1|/0/Anthranilate phosphoribosyltransferase-like protein [Medicago truncatula]
[Msa]_16934	K12309|1|1e-162|302|pxb:103943992|beta-galactosidase [EC:3.2.1.23]	-	-	-	gi|657375254|gb|AET04139.2|/0/beta-galactosidase [Medicago truncatula]
[Msa]_16937	-	-	GO:0016817//hydrolase activity, acting on acid anhydrides;GO:0005525//GTP binding	-	gi|357519265|ref|XP_003629921.1|/0/Chloroplast protein import component Toc159-like protein [Medicago truncatula]
[Msa]_16951	K16732|1|0.0|1164|mtr:MTR_1g038840|protein regulator of cytokinesis 1	-	-	-	gi|355478800|gb|AES60003.1|/0/microtubule associated protein, MAP65/ASE1 family protein [Medicago truncatula]
[Msa]_16963	-	-	GO:0005506//iron ion binding;GO:0016165//linoleate 13S-lipoxygenase activity	GO:0031408//oxylipin biosynthetic process;GO:0055114//oxidation-reduction process	gi|357484117|ref|XP_003612345.1|/0/Seed lipoxygenase [Medicago truncatula]
[Msa]_16973	K13162|1|0.0|583|mtr:MTR_2g019120|poly(rC)-binding protein 2/3/4	GO:0030529//intracellular ribonucleoprotein complex	GO:0003723//RNA binding	-	gi|657396818|gb|KEH36699.1|/0/RNA-binding KH domain protein [Medicago truncatula]
[Msa]_16974	-	-	-	-	gi|657392392|gb|KEH33343.1|/0/RNA-binding domain CCCH-type zinc finger protein [Medicago truncatula]
[Msa]_16989	-	-	-	-	gi|355523927|gb|AET04381.1|/0/plant/F15D2-27 protein [Medicago truncatula]
[Msa]_17017	K12840|1|8e-42|173|bdi:100831005|splicing factor 45	GO:0005622//intracellular	GO:0005097	GO:0032851	gi|356509190|ref|XP_003523334.1|/0/PREDICTED: GTPase-activating protein GYP7-like isoform X1 [Glycine max]
[Msa]_17034	-	-	-	-	gi|657403270|gb|KEH42120.1|/0/RING/FYVE/PHD zinc finger protein [Medicago truncatula]
[Msa]_17052	K00695|1|0.0|1563|cam:101509229|sucrose synthase [EC:2.4.1.13]	-	-	-	gi|657398021|gb|KEH37657.1|/0/sucrose synthase [Medicago truncatula]
[Msa]_17078	K06617|1|0.0|840|cam:101513461|raffinose synthase [EC:2.4.1.82]	-	-	-	gi|502108889|ref|XP_004493512.1|/0/PREDICTED: probable galactinol--sucrose galactosyltransferase 2-like [Cicer arietinum]
[Msa]_17101	-	-	-	-	gi|657392392|gb|KEH33343.1|/0/RNA-binding domain CCCH-type zinc finger protein [Medicago truncatula]
[Msa]_17107	-	-	GO:0046983//protein dimerization activity	-	gi|357441953|ref|XP_003591254.1|/0/Transcription factor PIF3 [Medicago truncatula]
[Msa]_17109	K00815|1|8e-99|362|mtr:MTR_8g061360|tyrosine aminotransferase [EC:2.6.1.5]	-	GO:0030170//pyridoxal phosphate binding;GO:0008483//transaminase activity	GO:0009058//biosynthetic process;GO:0006520//cellular amino acid metabolic process	gi|224117120|ref|XP_002317481.1|/2.22361e-86/hypothetical protein POPTR_0011s11570g [Populus trichocarpa]
[Msa]_17110	K10406|1|2e-28|128|pmum:103335167|kinesin family member C2/C3	-	-	-	gi|571433791|ref|XP_006573009.1|/0/PREDICTED: geminivirus Rep-interacting motor protein-like isoform X3 [Glycine max]
[Msa]_17111	K12472|1|1e-25|119|bvg:104885038|epidermal growth factor receptor substrate 15;K03006|4|6e-14|80.9|bvg:104900956|DNA-directed RNA polymerase II subunit RPB1 [EC:2.7.7.6]	-	-	-	gi|657388462|gb|KEH30397.1|/1.11583e-162/dehydration-responsive RD22-like protein [Medicago truncatula]
[Msa]_17115	K01534|1|0.0|867|mtr:MTR_4g127580|Cd2+/Zn2+-exporting ATPase [EC:3.6.3.3 3.6.3.5]	-	-	-	gi|357479567|ref|XP_003610069.1|/0/Zn/Cd P(IB)-type ATPase [Medicago truncatula]
[Msa]_17135	K03231|1|7e-69|233|mtr:MTR_1g101870|elongation factor 1-alpha;K13254|4|2e-43|173|cmo:103483336|spastin [EC:3.6.4.3]	-	GO:0017111//nucleoside-triphosphatase activity;GO:0005524//ATP binding	-	gi|357442549|ref|XP_003591552.1|/0/Katanin p60 ATPase-containing subunit [Medicago truncatula]
[Msa]_17140	K00011|1|7e-33|143|cic:CICLE_v10012214mg|aldehyde reductase [EC:1.1.1.21]	-	GO:0016491//oxidoreductase activity	GO:0055114//oxidation-reduction process	gi|217072642|gb|ACJ84681.1|/1.00858e-46/unknown [Medicago truncatula]
[Msa]_17157	K10581|1|1e-55|197|egu:105047412|ubiquitin-conjugating enzyme E2 O [EC:2.3.2.24]	-	-	-	gi|657399253|gb|KEH38736.1|/4.07069e-178/DUF2921 family protein [Medicago truncatula]
[Msa]_17168	-	-	-	-	gi|355500324|gb|AES81527.1|/0/colon cancer-associated Mic1-like protein [Medicago truncatula]
[Msa]_17184	K13171|1|0.0|565|mtr:MTR_4g064740|serine/arginine repetitive matrix protein 1	-	-	-	gi|657388218|gb|AES88912.2|/0/SR-rich pre-mRNA splicing activator [Medicago truncatula]
[Msa]_17196	K02154|1|0.0|1630|mtr:MTR_4g071070|V-type H+-transporting ATPase subunit a	GO:0000220//vacuolar proton-transporting V-type ATPase, V0 domain	GO:0015078//hydrogen ion transmembrane transporter activity	GO:0015991//ATP hydrolysis coupled proton transport	gi|357473431|ref|XP_003607000.1|/0/V-type proton ATPase 116 kDa subunit a isoform [Medicago truncatula]
[Msa]_1720	K12309|1|0.0|510|pxb:103943992|beta-galactosidase [EC:3.2.1.23]	-	GO:0004553//hydrolase activity, hydrolyzing O-glycosyl compounds	GO:0008152//metabolic process	gi|657372476|gb|KEH18344.1|/0/beta-galactosidase [Medicago truncatula]
[Msa]_17215	K00454|1|0.0|778|cam:101499603|lipoxygenase [EC:1.13.11.12]	-	GO:0005506//iron ion binding;GO:0016165//linoleate 13S-lipoxygenase activity	GO:0031408//oxylipin biosynthetic process;GO:0055114//oxidation-reduction process	gi|657375148|gb|KEH20561.1|/0/PLAT/LH2 domain lipoxygenase family protein [Medicago truncatula]
[Msa]_17224	-	-	-	-	gi|657401716|gb|KEH40675.1|/0/pollen protein Ole E I-like protein [Medicago truncatula]
[Msa]_17240	K13356|1|4e-158|559|pda:103696395|alcohol-forming fatty acyl-CoA reductase [EC:1.2.1.84];K10395|2|4e-82|307|pmum:103342269|kinesin family member 4/21/27;K10406|3|2e-69|265|mtr:MTR_2g064820|kinesin family member C2/C3;K12819|4|1e-52|209|mdm:103427975|pre-mRNA-processing factor SLU7;K06883|5|4e-49|197|mdm:103443119|uncharacterized protein	-	GO:0003964//RNA-directed DNA polymerase activity;GO:0003677//DNA binding;GO:0003723//RNA binding	GO:0006278//RNA-dependent DNA biosynthetic process;GO:0006310//DNA recombination	gi|310753563|gb|ADP20178.1|/0/gag-pol polyprotein [Silene latifolia]
[Msa]_17250	-	-	-	-	gi|657404086|gb|KEH42858.1|/0/hypothetical protein MTR_1g077190 [Medicago truncatula]
[Msa]_17253	K02184|1|2e-36|155|pper:PRUPE_ppa000314mg|formin 2	-	-	-	gi|357485319|ref|XP_003612947.1|/0/Glycine-rich protein [Medicago truncatula]
[Msa]_17257	K14486|1|0.0|1419|cam:101509304|auxin response factor	-	-	-	gi|657401213|gb|KEH40213.1|/0/auxin response factor 2 [Medicago truncatula]
[Msa]_17262	K10661|1|0.0|1731|mtr:MTR_4g085550|E3 ubiquitin-protein ligase MARCH6 [EC:2.3.2.27]	-	GO:0008270//zinc ion binding;GO:0016874//ligase activity	-	gi|357475275|ref|XP_003607923.1|/0/E3 ubiquitin-protein ligase MARCH6 [Medicago truncatula]
[Msa]_17274	-	-	-	-	gi|657403270|gb|KEH42120.1|/0/RING/FYVE/PHD zinc finger protein [Medicago truncatula]
[Msa]_17295	K06617|1|0.0|1479|cam:101513461|raffinose synthase [EC:2.4.1.82]	-	-	-	gi|657379249|gb|KEH23658.1|/0/galactinol-raffinose galactosyltransferase [Medicago truncatula]
[Msa]_17306	K02984|1|3e-109|397|pper:PRUPE_ppa024854mg|small subunit ribosomal protein S3Ae;K02184|2|2e-97|339|sot:102593556|formin 2	-	-	-	gi|502163823|ref|XP_004512961.1|/0/PREDICTED: leucine-rich repeat extensin-like protein 3-like [Cicer arietinum]
[Msa]_17340	K04733|1|4e-123|443|mtr:MTR_8g013550|interleukin-1 receptor-associated kinase 4 [EC:2.7.11.1]	-	GO:0004672//protein kinase activity;GO:0000166//nucleotide binding	GO:0016310//phosphorylation	gi|657372311|gb|AET01447.2|/0/G-type lectin S-receptor-like Serine/Threonine-kinase [Medicago truncatula]
[Msa]_17348	K12309|1|0.0|988|pxb:103943992|beta-galactosidase [EC:3.2.1.23]	-	GO:0030246//carbohydrate binding;GO:0004565//beta-galactosidase activity	GO:0005975//carbohydrate metabolic process	gi|357483611|ref|XP_003612092.1|/0/Beta-galactosidase [Medicago truncatula]
[Msa]_17350	-	-	-	-	gi|657377519|gb|AES78770.2|/2.48115e-37/hypothetical protein MTR_7g045330 [Medicago truncatula]
[Msa]_17362	K05747|1|8e-10|67.0|mus:103976417|Wiskott-Aldrich syndrome protein;K02184|3|1e-08|63.2|csv:101215105|formin 2;K00430|5|5e-08|61.2|bvg:104907707|peroxidase [EC:1.11.1.7]	GO:0017119//Golgi transport complex	-	GO:0006891//intra-Golgi vesicle-mediated transport	gi|357494245|ref|XP_003617411.1|/0/Conserved oligomeric Golgi complex subunit [Medicago truncatula]
[Msa]_17366	-	-	-	-	gi|502138198|ref|XP_004503321.1|/0/PREDICTED: LOW QUALITY PROTEIN: histidine kinase 4-like [Cicer arietinum]
[Msa]_17381	K00695|1|0.0|1434|cam:101509229|sucrose synthase [EC:2.4.1.13]	-	-	-	gi|657398021|gb|KEH37657.1|/0/sucrose synthase [Medicago truncatula]
[Msa]_17386	K13447|1|0.0|852|pmum:103338602|respiratory burst oxidase [EC:1.6.3.- 1.11.1.-]	-	-	-	gi|657390500|gb|KEH32021.1|/0/respiratory burst oxidase-like protein [Medicago truncatula]
[Msa]_17393	K09667|1|0.0|1287|mtr:MTR_1g079510|protein O-GlcNAc transferase [EC:2.4.1.255]	-	GO:0016740//transferase activity	-	gi|357441257|ref|XP_003590906.1|/0/O-linked GlcNAc transferase like protein [Medicago truncatula]
[Msa]_17425	-	-	-	-	gi|357507181|ref|XP_003623879.1|/6.88739e-80/hypothetical protein MTR_7g076620 [Medicago truncatula]
[Msa]_17456	K01872|1|2e-18|95.5|zma:103641258|alanyl-tRNA synthetase [EC:6.1.1.7]	-	-	-	gi|657383871|gb|KEH27444.1|/0/FAM63A-like protein, putative [Medicago truncatula]
[Msa]_17459	-	-	-	-	gi|147822235|emb|CAN66208.1|/1.70136e-179/hypothetical protein VITISV_035070 [Vitis vinifera]
[Msa]_17475	K15718|1|0.0|416|mtr:MTR_8g018730|linoleate 9S-lipoxygenase [EC:1.13.11.58]	-	-	-	gi|357513825|ref|XP_003627201.1|/0/Seed lipoxygenase [Medicago truncatula]
[Msa]_17477	K17609|1|4e-116|419|mtr:MTR_3g114530|nucleoredoxin [EC:1.8.1.8]	-	-	-	gi|357467067|ref|XP_003603818.1|/2.35565e-115/Nucleoredoxin [Medicago truncatula]
[Msa]_17488	K10534|1|0.0|558|mtr:MTR_5g059820|nitrate reductase (NAD(P)H) [EC:1.7.1.1 1.7.1.2 1.7.1.3]	-	GO:0050660//flavin adenine dinucleotide binding;GO:0009055//electron carrier activity;GO:0005506//iron ion binding;GO:0030151//molybdenum ion binding;GO:0020037//heme binding;GO:0043546//molybdopterin cofactor binding;GO:0046857	GO:0042128//nitrate assimilation;GO:0055114//oxidation-reduction process	gi|527206533|gb|EPS72068.1|/0/hypothetical protein M569_02682, partial [Genlisea aurea]
[Msa]_17513	K01214|1|0.0|1171|cam:101496876|isoamylase [EC:3.2.1.68]	-	-	-	gi|657395386|gb|AES73089.2|/0/isoamylase-type starch debranching enzyme [Medicago truncatula]
[Msa]_17546	K00695|1|0.0|1518|cam:101509229|sucrose synthase [EC:2.4.1.13]	-	-	-	gi|657398021|gb|KEH37657.1|/0/sucrose synthase [Medicago truncatula]
[Msa]_17555	K14491|1|8e-156|276|cam:101510474|two-component response regulator ARR-B family	-	-	-	gi|657401677|gb|KEH40636.1|/0/B-type response regulator [Medicago truncatula]
[Msa]_17569	K01835|1|6e-43|177|mtr:MTR_1g102030|phosphoglucomutase [EC:5.4.2.2];K13506|2|2e-27|125|mdm:103446271|glycerol-3-phosphate O-acyltransferase 3/4 [EC:2.3.1.15];K14294|3|1e-07|60.1|gmx:102664750|partner of Y14 and mago	-	-	-	gi|357450853|ref|XP_003595703.1|/0/ATP synthase subunit a chloroplastic [Medicago truncatula]
[Msa]_17576	K12486|1|4e-15|76.6|tcc:TCM_031318|stromal membrane-associated protein	-	-	-	gi|355524840|gb|AET05294.1|/0/ARF GTPase activator [Medicago truncatula]
[Msa]_17610	K01191|1|5e-33|100|mdm:103411291|alpha-mannosidase [EC:3.2.1.24];K04392|4|2e-07|59.3|sbi:SORBI_04g038620|Ras-related C3 botulinum toxin substrate 1	-	-	-	gi|357488201|ref|XP_003614388.1|/0/hypothetical protein MTR_5g051050, partial [Medicago truncatula]
[Msa]_17623	-	GO:0016020//membrane	-	-	gi|357447203|ref|XP_003593877.1|/0/Early-responsive to dehydration [Medicago truncatula]
[Msa]_17625	K01191|1|0.0|1302|mtr:MTR_3g098650|alpha-mannosidase [EC:3.2.1.24]	-	GO:0030246//carbohydrate binding;GO:0004559//alpha-mannosidase activity;GO:0008270//zinc ion binding	GO:0006013//mannose metabolic process	gi|357464941|ref|XP_003602752.1|/0/Lysosomal alpha-mannosidase [Medicago truncatula]
[Msa]_17639	K00012|1|0.0|693|mtr:MTR_7g012950|UDPglucose 6-dehydrogenase [EC:1.1.1.22]	-	GO:0051287//NAD binding;GO:0003979//UDP-glucose 6-dehydrogenase activity	GO:0055114//oxidation-reduction process	gi|357502229|ref|XP_003621403.1|/0/UDP-glucose dehydrogenase [Medicago truncatula]
[Msa]_17645	-	-	-	-	gi|657399694|gb|KEH39081.1|/0/strubbelig receptor family protein [Medicago truncatula]
[Msa]_17663	-	-	-	-	-
[Msa]_17668	K11420|1|0.0|835|cam:101507703|euchromatic histone-lysine N-methyltransferase [EC:2.1.1.43]	-	-	-	gi|657373527|gb|KEH19208.1|/0/histone-lysine N-methyltransferase [Medicago truncatula]
[Msa]_17692	K03240|1|0.0|569|cam:101514912|translation initiation factor eIF-2B subunit epsilon	-	-	-	gi|657380452|gb|KEH24595.1|/0/initiation factor-2Bepsilon-like protein [Medicago truncatula]
[Msa]_17701	K00695|1|0.0|1536|cam:101490898|sucrose synthase [EC:2.4.1.13]	-	-	-	gi|657380149|gb|KEH24408.1|/0/sucrose synthase [Medicago truncatula]
[Msa]_17702	-	-	-	-	gi|657377519|gb|AES78770.2|/3.13805e-08/hypothetical protein MTR_7g045330 [Medicago truncatula]
[Msa]_17705	K08776|1|0.0|1055|mtr:MTR_3g104720|puromycin-sensitive aminopeptidase [EC:3.4.11.-]	-	GO:0008237//metallopeptidase activity;GO:0008270//zinc ion binding;GO:0004177//aminopeptidase activity	GO:0006508//proteolysis	gi|357465783|ref|XP_003603176.1|/0/Puromycin-sensitive aminopeptidase [Medicago truncatula]
[Msa]_17708	K16283|1|8e-61|200|cmo:103485511|E3 ubiquitin-protein ligase SDIR1 [EC:2.3.2.27]	-	-	-	gi|502137707|ref|XP_004503157.1|/7.20689e-67/PREDICTED: E3 ubiquitin-protein ligase SDIR1-like isoform X4 [Cicer arietinum]
[Msa]_17714	K12135|1|3e-11|71.6|aly:ARALYDRAFT_488429|zinc finger protein CONSTANS	-	-	-	gi|358348813|ref|XP_003638437.1|/4.5817e-84/CONSTANS-like zinc finger protein [Medicago truncatula]
[Msa]_17727	K00799|1|7e-53|144|mtr:MTR_1g090060|glutathione S-transferase [EC:2.5.1.18]	-	-	-	gi|657404661|gb|AES61886.2|/1.64571e-158/hypothetical protein MTR_1g090050 [Medicago truncatula]
[Msa]_17736	K11498|1|0.0|1639|mtr:MTR_4g071900|centromeric protein E	GO:0005875//microtubule associated complex;GO:0005874//microtubule	GO:0005524//ATP binding;GO:0003777//microtubule motor activity	GO:0007018//microtubule-based movement	gi|357473571|ref|XP_003607070.1|/0/Kinesin-related protein [Medicago truncatula]
[Msa]_1775	K12309|1|0.0|199|eus:EUTSA_v10024511mg|beta-galactosidase [EC:3.2.1.23]	-	GO:0030246//carbohydrate binding;GO:0004565//beta-galactosidase activity	GO:0005975//carbohydrate metabolic process	gi|657372476|gb|KEH18344.1|/0/beta-galactosidase [Medicago truncatula]
[Msa]_17765	-	-	-	-	gi|657389022|gb|KEH30800.1|/0/ERD (early-responsive to dehydration stress) family protein [Medicago truncatula]
[Msa]_17771	K03404|1|0.0|270|mtr:MTR_5g009070|magnesium chelatase subunit D [EC:6.6.1.1]	-	GO:0016851//magnesium chelatase activity;GO:0005524//ATP binding;GO:0017111//nucleoside-triphosphatase activity	GO:0015995//chlorophyll biosynthetic process;GO:0015979//photosynthesis	gi|357481371|ref|XP_003610971.1|/0/Magnesium-chelatase subunit chlD [Medicago truncatula]
[Msa]_17793	K11294|1|2e-09|65.5|brp:103871689|nucleolin;K13172|2|2e-09|65.5|crb:CARUB_v10018778mg|serine/arginine repetitive matrix protein 2;K09566|3|5e-09|64.3|egu:105040198|peptidyl-prolyl isomerase G (cyclophilin G) [EC:5.2.1.8]	-	-	-	gi|657405660|gb|KEH44132.1|/0/CwfJ carboxy-terminal 1-like protein [Medicago truncatula]
[Msa]_17823	K02184|1|9e-33|143|pper:PRUPE_ppa000314mg|formin 2	-	-	-	gi|657384469|gb|KEH27723.1|/0/DNA-binding protein, putative [Medicago truncatula]
[Msa]_17842	K01303|1|3e-150|533|fve:101311565|acylaminoacyl-peptidase [EC:3.4.19.1];K12819|3|5e-143|356|mdm:103427975|pre-mRNA-processing factor SLU7;K06207|5|2e-61|238|mdm:103417387|GTP-binding protein	-	-	-	gi|147775355|emb|CAN65719.1|/0/hypothetical protein VITISV_020846 [Vitis vinifera]
[Msa]_17854	-	-	-	-	gi|593488487|ref|XP_007141111.1|/0/hypothetical protein PHAVU_008G168300g [Phaseolus vulgaris]
[Msa]_17891	K03696|1|0.0|1662|mtr:MTR_8g100040|ATP-dependent Clp protease ATP-binding subunit ClpC	-	GO:0017111//nucleoside-triphosphatase activity;GO:0005524//ATP binding;GO:0008233//peptidase activity	GO:0006508//proteolysis	gi|357520587|ref|XP_003630582.1|/0/ATP-dependent Clp protease ATP-binding subunit clpA-like protein [Medicago truncatula]
[Msa]_17895	-	-	-	-	gi|657398021|gb|KEH37657.1|/0/sucrose synthase [Medicago truncatula]
[Msa]_17898	-	-	-	-	gi|657383204|gb|KEH26956.1|/0/plastid movement impaired protein [Medicago truncatula]
[Msa]_1790	K03255|1|0.0|839|mtr:MTR_4g009960|protein TIF31	-	-	-	gi|357468145|ref|XP_003604357.1|/0/Tetratricopeptide-like helical domain-containing protein [Medicago truncatula]
[Msa]_17906	K00517|1|2e-71|213|mdm:103450490|	-	GO:0020037//heme binding;GO:0016705//oxidoreductase activity, acting on paired donors, with incorporation or reduction of molecular oxygen;GO:0004497//monooxygenase activity;GO:0005506//iron ion binding;GO:0009055//electron carrier activity	GO:0055114//oxidation-reduction process	gi|357496125|ref|XP_003618351.1|/1.06156e-169/Cytochrome P450 82A1 [Medicago truncatula]
[Msa]_17912	K16302|1|5e-165|329|atr:18445813|metal transporter CNNM	-	-	-	gi|357464711|ref|XP_003602637.1|/0/Ankyrin-like protein [Medicago truncatula]
[Msa]_17918	K11430|1|0.0|1668|mtr:MTR_1g086980|histone-lysine N-methyltransferase EZH2 [EC:2.1.1.43]	-	-	-	gi|657404524|gb|AES61647.2|/0/histone-lysine N-methyltransferase [Medicago truncatula]
[Msa]_17920	K01181|1|6e-125|449|rcu:RCOM_1585080|endo-1,4-beta-xylanase [EC:3.2.1.8]	-	-	-	gi|657400899|gb|KEH39967.1|/0/endo-1,4-beta-xylanase A-like protein [Medicago truncatula]
[Msa]_17923	K03231|1|6e-96|353|mtr:MTR_1g101870|elongation factor 1-alpha;K13254|2|5e-60|233|cmo:103483336|spastin [EC:3.6.4.3]	-	-	-	gi|657394301|gb|KEH34969.1|/0/P-loop nucleoside triphosphate hydrolase superfamily protein, putative [Medicago truncatula]
[Msa]_17931	K18423|1|0.0|1014|cam:101492715|exportin-2 (importin alpha re-exporter)	-	-	-	gi|502156832|ref|XP_004510663.1|/0/PREDICTED: exportin-2-like [Cicer arietinum]
[Msa]_17934	K10523|1|8e-10|67.0|zma:103632235|speckle-type POZ protein	-	-	-	gi|657385213|gb|AES98295.2|/0/BTB/POZ domain plant protein [Medicago truncatula]
[Msa]_17937	K12486|1|8e-09|52.8|mus:103972677|stromal membrane-associated protein	-	-	-	gi|355524840|gb|AET05294.1|/0/ARF GTPase activator [Medicago truncatula]
[Msa]_17948	K05665|1|0.0|290|fve:101313352|ATP-binding cassette, subfamily C (CFTR/MRP), member 1	-	-	-	gi|502114794|ref|XP_004495053.1|/0/PREDICTED: ABC transporter C family member 5-like [Cicer arietinum]
[Msa]_17951	K12486|1|2e-16|78.2|tcc:TCM_031318|stromal membrane-associated protein	-	-	-	gi|502163481|ref|XP_004512853.1|/0/PREDICTED: probable ADP-ribosylation factor GTPase-activating protein AGD14-like isoform X1 [Cicer arietinum]
[Msa]_17969	K02184|1|1e-112|408|brp:103850667|formin 2	-	-	-	gi|565398204|ref|XP_006364668.1|/0/PREDICTED: uncharacterized protein LOC102596521 isoform X4 [Solanum tuberosum]
[Msa]_18012	K15718|1|0.0|1775|mtr:MTR_8g018730|linoleate 9S-lipoxygenase [EC:1.13.11.58]	-	-	-	gi|357513827|ref|XP_003627202.1|/0/Seed lipoxygenase [Medicago truncatula]
[Msa]_18027	K14309|1|0.0|551|tcc:TCM_024599|nuclear pore complex protein Nup93	GO:0005643//nuclear pore	-	GO:0006810//transport	gi|590635752|ref|XP_007028698.1|/0/Nucleoporin interacting component (Nup93/Nic96-like) family protein isoform 1 [Theobroma cacao]
[Msa]_18030	K17768|1|6e-51|203|mdm:103415706|mitochondrial import receptor subunit TOM70;K07937|2|3e-19|98.6|aly:ARALYDRAFT_907689|ADP-ribosylation factor 1;K09553|3|9e-12|73.6|mis:MICPUN_84881|stress-induced-phosphoprotein 1;K06758|4|1e-11|73.2|fve:101304638|L1 cell adhesion molecule like protein;K16365|4|1e-11|73.2|fve:101304638|small glutamine-rich tetratricopeptide repeat-containing protein alpha;K09527|…	-	-	-	gi|657391415|gb|AES92686.2|/0/heat shock protein 70 (HSP70)-interacting protein, putative [Medicago truncatula]
[Msa]_18034	K12309|1|0.0|1149|pxb:103943992|beta-galactosidase [EC:3.2.1.23]	-	GO:0004565//beta-galactosidase activity	GO:0005975//carbohydrate metabolic process	gi|357449771|ref|XP_003595162.1|/0/Beta-galactosidase [Medicago truncatula]
[Msa]_18042	K05572|1|0.0|494|mtr:MTR_7g021700|NAD(P)H-quinone oxidoreductase subunit 1 [EC:1.6.5.3]	GO:0016021//integral component of membrane;GO:0009579//thylakoid	GO:0046872//metal ion binding;GO:0051287//NAD binding;GO:0048038//quinone binding;GO:0008137//NADH dehydrogenase (ubiquinone) activity;GO:0051539//4 iron, 4 sulfur cluster binding	GO:0055114//oxidation-reduction process	gi|357502797|ref|XP_003621687.1|/0/NAD(P)H-quinone oxidoreductase subunit [Medicago truncatula]
[Msa]_18057	-	-	-	-	gi|657376269|gb|AET05484.2|/0/THO complex subunit 2 [Medicago truncatula]
[Msa]_18065	K01595|1|0.0|1849|mtr:MTR_2g092930|phosphoenolpyruvate carboxylase [EC:4.1.1.31]	-	GO:0008964//phosphoenolpyruvate carboxylase activity	GO:0006099//tricarboxylic acid cycle;GO:0015977//carbon fixation	gi|357453687|ref|XP_003597124.1|/0/Phosphoenolpyruvate carboxylase [Medicago truncatula]
[Msa]_18089	K00549|1|0.0|800|mtr:MTR_7g086300|5-methyltetrahydropteroyltriglutamate--homocysteine methyltransferase [EC:2.1.1.14]	-	GO:0008270//zinc ion binding;GO:0003871//5-methyltetrahydropteroyltriglutamate-homocysteine S-methyltransferase activity	GO:0009086//methionine biosynthetic process;GO:0032259//methylation	gi|357508777|ref|XP_003624677.1|/0/Methionine synthase [Medicago truncatula]
[Msa]_18096	K03234|1|0.0|972|mtr:MTR_2g069310|elongation factor 2	-	GO:0003746//translation elongation factor activity;GO:0003924//GTPase activity;GO:0005525//GTP binding	GO:0006414//translational elongation;GO:0006184	gi|357451779|ref|XP_003596166.1|/0/Elongation factor EF-2 [Medicago truncatula]
[Msa]_18101	K04459|1|0.0|409|gmx:100782633|dual specificity MAP kinase phosphatase [EC:3.1.3.16 3.1.3.48]	-	-	-	gi|657394786|gb|AES72146.2|/0/MAPK phosphatase [Medicago truncatula]
[Msa]_18106	K09680|1|0.0|1759|mtr:MTR_3g077740|type II pantothenate kinase [EC:2.7.1.33]	-	GO:0005524//ATP binding;GO:0004594//pantothenate kinase activity	GO:0015937//coenzyme A biosynthetic process;GO:0016310//phosphorylation	gi|357461955|ref|XP_003601259.1|/0/Pantothenate kinase [Medicago truncatula]
[Msa]_18121	-	-	-	-	gi|657389694|gb|KEH31350.1|/2.85329e-150/stress up-regulated Nod 19 protein [Medicago truncatula]
[Msa]_18122	K13525|1|0.0|1405|cam:101499662|transitional endoplasmic reticulum ATPase	-	-	-	gi|657379715|gb|AES81894.2|/0/ATPase, AAA-type, CDC48 protein [Medicago truncatula]
[Msa]_18127	-	-	-	-	gi|703156436|ref|XP_010111442.1|/0/hypothetical protein L484_028102 [Morus notabilis]
[Msa]_18189	K05575|1|0.0|639|mtr:MTR_7g021720|NAD(P)H-quinone oxidoreductase subunit 4 [EC:1.6.5.3]	GO:0042651//thylakoid membrane;GO:0009522//photosystem I	GO:0009055//electron carrier activity;GO:0008137//NADH dehydrogenase (ubiquinone) activity;GO:0051539//4 iron, 4 sulfur cluster binding	GO:0009773//photosynthetic electron transport in photosystem I;GO:0042773//ATP synthesis coupled electron transport	gi|357502801|ref|XP_003621689.1|/0/Photosystem I iron-sulfur center [Medicago truncatula]
[Msa]_18214	K08857|1|0.0|489|gmx:100784761|NIMA (never in mitosis gene a)-related kinase [EC:2.7.11.1]	-	-	-	gi|657387707|gb|KEH29785.1|/0/Serine/Threonine-kinase Nek4 [Medicago truncatula]
[Msa]_18263	K03178|1|0.0|1517|mtr:MTR_5g072480|ubiquitin-activating enzyme E1 [EC:6.2.1.45]	-	GO:0016874//ligase activity;GO:0008641//small protein activating enzyme activity;GO:0005524//ATP binding	GO:0006464//cellular protein modification process	gi|657385369|gb|KEH28189.1|/0/ubiquitin-activating enzyme E1 1 [Medicago truncatula]
[Msa]_1828	K03260|1|0.0|827|cam:101491945|translation initiation factor 4G	-	-	-	gi|657377607|gb|KEH22484.1|/0/eukaryotic translation initiation factor 4G-like protein [Medicago truncatula]
[Msa]_18286	K10999|1|2e-84|303|bvg:104901723|cellulose synthase A [EC:2.4.1.12]	GO:0016021//integral component of membrane	GO:0016760//cellulose synthase (UDP-forming) activity	GO:0030244//cellulose biosynthetic process	gi|357455517|ref|XP_003598039.1|/0/Cellulose synthase [Medicago truncatula]
[Msa]_18303	K13862|1|9e-12|73.6|ccp:CHC_T00008463001|solute carrier family 4 (sodium borate transporter), member 11;K13855|3|2e-10|68.9|mis:MICPUN_56639|solute carrier family 4 (anion exchanger), member 2	-	-	-	gi|645244911|ref|XP_008228633.1|/1.02485e-139/PREDICTED: boron transporter 4 [Prunus mume]
[Msa]_18317	K15174|1|4e-12|74.7|pop:POPTR_0001s19090g|RNA polymerase II-associated factor 1;K01115|3|1e-11|73.2|sita:101767580|phospholipase D1/2 [EC:3.1.4.4]	-	-	-	gi|657394445|gb|KEH35086.1|/0/transmembrane protein, putative [Medicago truncatula]
[Msa]_18321	K04079|1|0.0|440|pxb:103958215|molecular chaperone HtpG	-	-	-	gi|694385835|ref|XP_009368732.1|/0/PREDICTED: heat shock protein 83 [Pyrus x bretschneideri]
[Msa]_18335	K03283|1|3e-130|305|mtr:MTR_7g025260|heat shock 70kDa protein 1/8;K06758|1|3e-130|305|mtr:MTR_7g025260|L1 cell adhesion molecule like protein	-	-	-	gi|357461815|ref|XP_003601189.1|/0/GRAM domain-containing protein 1B [Medicago truncatula]
[Msa]_18346	K15920|1|0.0|817|mtr:MTR_2g008240|beta-D-xylosidase 4 [EC:3.2.1.37]	-	GO:0004553//hydrolase activity, hydrolyzing O-glycosyl compounds	GO:0005975//carbohydrate metabolic process	gi|292630922|sp|A5JTQ2.1|XYL1_MEDSV/0/RecName: Full=Beta-xylosidase/alpha-L-arabinofuranosidase 1; AltName: Full=Xylan 1,4-beta-xylosidase/Alpha-L-arabinofuranosidase 1; Short=MsXyl1; Includes: RecName: Full=Beta-xylosidase; AltName: Full=1,4-beta-D-xylan xylohydrolase; AltName: Full=Xylan 1,4-beta-xylosidase; Includes: RecName: Full=Alpha-L-arabinofuranosidase; Short=Arabinosidase; Flags: Precur…
[Msa]_18371	K11000|1|2e-87|228|bvg:104900835|callose synthase [EC:2.4.1.-];K17285|4|4e-84|201|aly:ARALYDRAFT_330113|selenium-binding protein 1	-	-	-	gi|657379783|gb|KEH24079.1|/0/PPR containing plant-like protein [Medicago truncatula]
[Msa]_18379	-	-	-	-	gi|355500098|gb|AES81301.1|/0/elongation defective 1 protein/ELD1 protein [Medicago truncatula]
[Msa]_18383	-	-	-	-	gi|657400533|gb|AES58679.2|/0/casein kinase I-like protein [Medicago truncatula]
[Msa]_18388	K01652|1|1e-150|480|sly:101253806|acetolactate synthase I/II/III large subunit [EC:2.2.1.6]	-	-	-	gi|593697744|ref|XP_007149345.1|/0/hypothetical protein PHAVU_005G062600g [Phaseolus vulgaris]
[Msa]_18393	K19027|1|8e-70|199|tcc:TCM_037126|zinc finger FYVE domain-containing protein 26;K11294|4|3e-16|88.2|dosa:Os04t0620700-01|nucleolin	-	-	-	gi|657390341|gb|KEH31889.1|/0/aminoacyl-tRNA synthetase [Medicago truncatula]
[Msa]_18420	-	-	-	-	gi|657395964|gb|AES73945.2|/0/zinc finger (C3HC4-type RING finger) family protein [Medicago truncatula]
[Msa]_1843	K01537|1|0.0|642|mtr:MTR_2g038310|Ca2+-transporting ATPase [EC:3.6.3.8]	-	-	-	gi|657397781|gb|AES65357.2|/0/calcium-transporting ATPase 8, plasma membrane-type protein [Medicago truncatula]
[Msa]_18431	K04730|1|3e-126|360|egr:104420356|interleukin-1 receptor-associated kinase 1 [EC:2.7.11.1]	-	GO:0005524//ATP binding;GO:0004674//protein serine/threonine kinase activity	GO:0006468//protein phosphorylation	gi|502152796|ref|XP_004509098.1|/0/PREDICTED: probable receptor-like protein kinase At2g23200-like [Cicer arietinum]
[Msa]_18440	-	-	-	-	gi|657380598|gb|AES82836.2|/0/late elongated hypocotyl-like protein [Medicago truncatula]
[Msa]_18453	K17065|1|0.0|1051|mtr:MTR_4g093750|dynamin 1-like protein [EC:3.6.5.5]	-	-	-	gi|357476237|ref|XP_003608404.1|/0/Dynamin-related protein 3A [Medicago truncatula]
[Msa]_18464	K04424|1|5e-79|276|tcc:TCM_037283|sterile alpha motif and leucine zipper containing kinase AZK [EC:2.7.11.25]	-	GO:0005524//ATP binding;GO:0004674//protein serine/threonine kinase activity	GO:0006468//protein phosphorylation	gi|357474617|ref|XP_003607593.1|/0/Tyrosine-protein kinase ABL2 [Medicago truncatula]
[Msa]_18475	K06617|1|0.0|894|cam:101512031|raffinose synthase [EC:2.4.1.82]	-	-	-	gi|657380689|gb|KEH24792.1|/0/raffinose synthase or seed inhibition protein [Medicago truncatula]
[Msa]_18487	K02357|1|9e-06|53.5|gmx:100804285|elongation factor Ts	-	-	-	gi|657405192|gb|KEH43709.1|/0/hypothetical protein MTR_1g100623 [Medicago truncatula]
[Msa]_18512	-	GO:0005789//endoplasmic reticulum membrane	GO:0000156//phosphorelay response regulator activity;GO:0000155//phosphorelay sensor kinase activity	GO:0035556//intracellular signal transduction;GO:0006355//regulation of transcription, DNA-templated;GO:0023014//signal transduction by protein phosphorylation;GO:0009873//ethylene-activated signaling pathway	gi|357512375|ref|XP_003626476.1|/0/Ethylene receptor [Medicago truncatula]
[Msa]_18536	K02982|1|3e-109|231|mtr:MetrCp021|small subunit ribosomal protein S3	GO:0015935//small ribosomal subunit;GO:0009507//chloroplast	GO:0003735//structural constituent of ribosome;GO:0019843//rRNA binding	GO:0006412//translation	gi|543174051|gb|AGV52567.1|/4.0092e-109/ribosomal protein S3 (chloroplast) [Medicago truncatula f. tricycla]
[Msa]_18537	K09487|1|0.0|1609|mtr:MTR_1g025430|heat shock protein 90kDa beta	-	GO:0005524//ATP binding;GO:0051082//unfolded protein binding	GO:0006457//protein folding;GO:0006950//response to stress	gi|357438459|ref|XP_003589505.1|/0/Endoplasmin-like protein [Medicago truncatula]
[Msa]_18546	K13415|1|7e-11|53.9|mdm:103401427|protein brassinosteroid insensitive 1 [EC:2.7.10.1 2.7.11.1]	-	-	-	gi|657380207|gb|AES82254.2|/0/squamosa promoter-binding-like protein [Medicago truncatula]
[Msa]_18566	K03006|1|2e-06|55.8|egr:104447736|DNA-directed RNA polymerase II subunit RPB1 [EC:2.7.7.6];K11292|4|4e-06|54.7|mtr:MTR_086s0014|transcription elongation factor SPT6	-	-	-	gi|657375951|gb|KEH21167.1|/0/transcription factor, putative [Medicago truncatula]
[Msa]_18587	K04718|1|2e-138|286|smo:SELMODRAFT_123514|sphingosine kinase [EC:2.7.1.91]	-	-	-	gi|657380620|gb|KEH24723.1|/0/sphingoid long-chain bases kinase-like protein [Medicago truncatula]
[Msa]_18589	K12392|1|0.0|1709|mtr:MTR_4g076210|AP-1 complex subunit beta-1	GO:0030131//clathrin adaptor complex	GO:0008565//protein transporter activity	GO:0016192//vesicle-mediated transport;GO:0006886//intracellular protein transport	gi|357474047|ref|XP_003607308.1|/0/AP-2 complex subunit beta [Medicago truncatula]
[Msa]_18613	K12130|1|0.0|505|mtr:MTR_7g118260|pseudo-response regulator 5	-	GO:0000156//phosphorelay response regulator activity	GO:0035556//intracellular signal transduction;GO:0000160//phosphorelay signal transduction system;GO:0006355//regulation of transcription, DNA-templated	gi|357512643|ref|XP_003626610.1|/0/Two-component response regulator-like PRR37 [Medicago truncatula]
[Msa]_1863	K05681|1|2e-50|202|cme:CYME_CMS467C|ATP-binding cassette, subfamily G (WHITE), member 2	-	-	-	gi|657379618|gb|AES81617.2|/0/drug resistance transporter-like ABC domain protein [Medicago truncatula]
[Msa]_18660	-	-	-	GO:0055085//transmembrane transport	gi|357509767|ref|XP_003625172.1|/0/Oligopeptide transporter OPT family [Medicago truncatula]
[Msa]_18661	K12309|1|0.0|608|pxb:103943992|beta-galactosidase [EC:3.2.1.23]	-	GO:0004565//beta-galactosidase activity	GO:0005975//carbohydrate metabolic process	gi|357449771|ref|XP_003595162.1|/0/Beta-galactosidase [Medicago truncatula]
[Msa]_18673	K04733|1|7e-136|188|zma:103504710|interleukin-1 receptor-associated kinase 4 [EC:2.7.11.1];K13420|5|2e-95|165|bvg:104883663|LRR receptor-like serine/threonine-protein kinase FLS2 [EC:2.7.11.1]	-	-	-	gi|514762075|ref|XP_004964942.1|/0/PREDICTED: LRR receptor-like serine/threonine-protein kinase ERECTA-like isoform X2 [Setaria italica]
[Msa]_18677	K12309|1|0.0|949|pxb:103943992|beta-galactosidase [EC:3.2.1.23]	-	GO:0004565//beta-galactosidase activity	GO:0005975//carbohydrate metabolic process	gi|357449771|ref|XP_003595162.1|/0/Beta-galactosidase [Medicago truncatula]
[Msa]_1868	K03255|1|0.0|987|cam:101495719|protein TIF31	-	-	-	gi|657372885|gb|KEH18655.1|/0/eukaryotic translation initiation factor 3 subunit [Medicago truncatula]
[Msa]_1869	K03403|1|0.0|2650|cam:101510886|magnesium chelatase subunit H [EC:6.6.1.1]	-	GO:0016851//magnesium chelatase activity	GO:0015995//chlorophyll biosynthetic process	gi|502166320|ref|XP_004513857.1|/0/PREDICTED: magnesium-chelatase subunit ChlH, chloroplastic-like [Cicer arietinum]
[Msa]_18691	K19036|1|0.0|560|sita:101785439|ATP-dependent RNA/DNA helicase IGHMBP2 [EC:3.6.4.12 3.6.4.13]	-	-	-	gi|657402041|gb|KEH40968.1|/0/DNA-binding protein SMUBP-2 [Medicago truncatula]
[Msa]_18692	K12133|1|0.0|1334|mtr:MTR_7g118330|MYB-related transcription factor LHY	-	-	-	gi|657380598|gb|AES82836.2|/0/late elongated hypocotyl-like protein [Medicago truncatula]
[Msa]_18695	K13525|1|0.0|1247|cam:101511429|transitional endoplasmic reticulum ATPase	-	-	-	gi|657403356|gb|KEH42206.1|/0/ATPase, AAA-type, CDC48 protein [Medicago truncatula]
[Msa]_18701	-	-	-	-	gi|357515651|ref|XP_003628114.1|/0/hypothetical protein MTR_8g043760 [Medicago truncatula]
[Msa]_18713	K10405|1|3e-28|128|bpg:Bathy08g02470|kinesin family member C1;K12472|5|1e-22|109|ota:Ot15g00490|epidermal growth factor receptor substrate 15	-	-	-	gi|355477826|gb|AES59029.1|/0/myosin heavy chain-like protein [Medicago truncatula]
[Msa]_18725	K12489|1|0.0|804|mtr:MTR_7g020860|Arf-GAP with coiled-coil, ANK repeat and PH domain-containing protein	GO:0005737//cytoplasm	GO:0008060;GO:0008270//zinc ion binding;GO:0005543//phospholipid binding	GO:0032312	gi|357502667|ref|XP_003621622.1|/0/ADP-ribosylation factor GTPase-activating protein AGD3 [Medicago truncatula]
[Msa]_18738	K15601|1|5e-61|123|jcu:105650086|lysine-specific demethylase 3 [EC:1.14.11.-]	GO:0016020//membrane	-	-	gi|357447203|ref|XP_003593877.1|/0/Early-responsive to dehydration [Medicago truncatula]
[Msa]_18742	K10609|1|0.0|728|pmum:103325198|cullin 4	-	-	-	gi|645238200|ref|XP_008225565.1|/0/PREDICTED: cullin-4 [Prunus mume]
[Msa]_18747	K00695|1|0.0|1473|cam:101490898|sucrose synthase [EC:2.4.1.13]	-	-	-	gi|657380149|gb|KEH24408.1|/0/sucrose synthase [Medicago truncatula]
[Msa]_18748	K03234|1|0.0|1600|mtr:MTR_2g069050|elongation factor 2	-	GO:0003746//translation elongation factor activity;GO:0003924//GTPase activity;GO:0005525//GTP binding	GO:0006414//translational elongation;GO:0006184	gi|357451779|ref|XP_003596166.1|/0/Elongation factor EF-2 [Medicago truncatula]
[Msa]_18754	K18443|1|2e-130|290|rcu:RCOM_0732470|golgi-specific brefeldin A-resistance guanine nucleotide exchange factor 1;K11267|4|2e-29|132|mtr:MTR_091s0011|sister chromatid cohesion protein PDS5;K13199|5|1e-20|103|mtr:MTR_7g081660|plasminogen activator inhibitor 1 RNA-binding protein	-	GO:0042802//identical protein binding;GO:0004252//serine-type endopeptidase activity	GO:0043086//negative regulation of catalytic activity;GO:0006508//proteolysis	gi|357484301|ref|XP_003612438.1|/0/Subtilisin-like protease [Medicago truncatula]
[Msa]_18757	K18422|1|0.0|1413|mtr:MTR_5g006890|helicase MOV-10 [EC:3.6.4.13]	-	-	-	gi|355512111|gb|AES93734.1|/0/RNA helicase SDE3-like protein [Medicago truncatula]
[Msa]_18762	K12309|1|0.0|593|pxb:103943992|beta-galactosidase [EC:3.2.1.23]	-	GO:0004565//beta-galactosidase activity	GO:0005975//carbohydrate metabolic process	gi|357449771|ref|XP_003595162.1|/0/Beta-galactosidase [Medicago truncatula]
[Msa]_18787	-	-	-	-	gi|645227233|ref|XP_008220418.1|/0/PREDICTED: uncharacterized membrane protein YLR241W [Prunus mume]
[Msa]_18790	K01180|1|1e-28|129|vcn:VOLCADRAFT_88258|endo-1,3(4)-beta-glucanase [EC:3.2.1.6];K02184|4|1e-28|129|pper:PRUPE_ppa000314mg|formin 2	-	-	-	gi|357485319|ref|XP_003612947.1|/0/Glycine-rich protein [Medicago truncatula]
[Msa]_18842	K15718|1|0.0|900|mtr:MTR_8g018550|linoleate 9S-lipoxygenase [EC:1.13.11.58]	-	GO:0005506//iron ion binding;GO:0016165//linoleate 13S-lipoxygenase activity	GO:0031408//oxylipin biosynthetic process;GO:0055114//oxidation-reduction process	gi|357513793|ref|XP_003627185.1|/0/Lipoxygenase [Medicago truncatula]
[Msa]_18856	-	-	-	-	gi|657406101|gb|AES63022.2|/0/U4/U6 small nuclear Prp3-like ribonucleoprotein [Medicago truncatula]
[Msa]_18892	K12828|1|2e-06|55.5|dosa:Os02t0478900-00|splicing factor 3B subunit 1;K03456|3|9e-06|53.5|cme:CYME_CMD050C|serine/threonine-protein phosphatase 2A regulatory subunit A;K03235|4|9e-06|53.5|cvr:CHLNCDRAFT_31463|elongation factor 3	-	-	-	gi|657380477|gb|KEH24611.1|/0/translational activator GCN1-like protein [Medicago truncatula]
[Msa]_18893	K04459|1|0.0|788|gmx:100782633|dual specificity MAP kinase phosphatase [EC:3.1.3.16 3.1.3.48]	-	-	-	gi|357463227|ref|XP_003601895.1|/0/Dual specificity protein phosphatase [Medicago truncatula]
[Msa]_18899	-	-	GO:0016597//amino acid binding	GO:0008152//metabolic process	gi|357487957|ref|XP_003614266.1|/1.14717e-165/ACR4 [Medicago truncatula]
[Msa]_18903	K01507|1|0.0|835|mtr:MTR_4g115970|inorganic pyrophosphatase [EC:3.6.1.1]	GO:0016020//membrane	GO:0004427//inorganic diphosphatase activity;GO:0009678//hydrogen-translocating pyrophosphatase activity	GO:0015992//proton transport	gi|357478355|ref|XP_003609463.1|/0/Vacuolar proton-inorganic pyrophosphatase [Medicago truncatula]
[Msa]_18910	K00901|1|0.0|1403|cam:101491290|diacylglycerol kinase (ATP) [EC:2.7.1.107]	-	-	-	gi|657390479|gb|KEH32000.1|/0/diacylglycerol kinase domain protein [Medicago truncatula]
[Msa]_18915	-	-	-	-	gi|357498889|ref|XP_003619733.1|/1.42243e-13/hypothetical protein MTR_6g065320 [Medicago truncatula]
[Msa]_18931	K01952|1|0.0|550|cam:101509746|phosphoribosylformylglycinamidine synthase [EC:6.3.5.3]	-	-	-	gi|657380924|gb|KEH24969.1|/0/phosphoribosylformylglycinamidine synthase [Medicago truncatula]
[Msa]_18951	K11292|1|7e-09|63.9|mtr:MTR_086s0014|transcription elongation factor SPT6;K03006|4|1e-08|63.2|egr:104446937|DNA-directed RNA polymerase II subunit RPB1 [EC:2.7.7.6]	-	-	-	gi|657375951|gb|KEH21167.1|/0/transcription factor, putative [Medicago truncatula]
[Msa]_18967	-	-	-	-	gi|674887096|emb|CDY45505.1|/7.01085e-129/BnaCnng12640D [Brassica napus]
[Msa]_18996	K17768|1|6e-51|203|mdm:103415706|mitochondrial import receptor subunit TOM70;K07937|2|3e-19|98.6|aly:ARALYDRAFT_907689|ADP-ribosylation factor 1;K09553|3|9e-12|73.6|mis:MICPUN_84881|stress-induced-phosphoprotein 1;K06758|4|1e-11|73.2|fve:101304638|L1 cell adhesion molecule like protein;K16365|4|1e-11|73.2|fve:101304638|small glutamine-rich tetratricopeptide repeat-containing protein alpha;K09527|…	-	-	-	gi|657391415|gb|AES92686.2|/0/heat shock protein 70 (HSP70)-interacting protein, putative [Medicago truncatula]
[Msa]_1900	K05681|1|2e-52|209|ppp:PHYPADRAFT_41350|ATP-binding cassette, subfamily G (WHITE), member 2	-	-	-	gi|502080866|ref|XP_004486707.1|/0/PREDICTED: pleiotropic drug resistance protein 1-like [Cicer arietinum]
[Msa]_19004	-	-	-	-	gi|357521543|ref|XP_003631060.1|/0/hypothetical protein MTR_8g106680 [Medicago truncatula]
[Msa]_19009	K13862|1|3e-31|100|ccp:CHC_T00008463001|solute carrier family 4 (sodium borate transporter), member 11;K13855|5|4e-30|102|mis:MICPUN_56639|solute carrier family 4 (anion exchanger), member 2	GO:0016021//integral component of membrane	GO:0005452//inorganic anion exchanger activity	GO:0006820//anion transport	gi|357511449|ref|XP_003626013.1|/0/Boron transporter [Medicago truncatula]
[Msa]_19016	K02184|1|4e-63|121|sot:102593556|formin 2	-	-	-	gi|657401716|gb|KEH40675.1|/0/pollen protein Ole E I-like protein [Medicago truncatula]
[Msa]_19037	K02878|1|2e-74|281|mtr:MTR_4g051400|large subunit ribosomal protein L16;K02982|4|1e-70|269|mtr:MetrCp021|small subunit ribosomal protein S3	GO:0005840//ribosome;GO:0009507//chloroplast	GO:0003735//structural constituent of ribosome;GO:0019843//rRNA binding	GO:0006412//translation	gi|357470627|ref|XP_003605598.1|/1.21022e-73/50S ribosomal protein L14 [Medicago truncatula]
[Msa]_19092	-	GO:0000151//ubiquitin ligase complex	GO:0004842//ubiquitin-protein transferase activity	GO:0016567//protein ubiquitination	gi|357463053|ref|XP_003601808.1|/0/U-box domain-containing protein [Medicago truncatula]
[Msa]_19098	K01853|1|0.0|937|mtr:MTR_5g008810|cycloartenol synthase [EC:5.4.99.8]	-	GO:0016866//intramolecular transferase activity	GO:0008152//metabolic process	gi|357481323|ref|XP_003610947.1|/0/Cycloartenol synthase [Medicago truncatula]
[Msa]_19099	K00695|1|0.0|1563|cam:101509229|sucrose synthase [EC:2.4.1.13]	-	-	-	gi|657398021|gb|KEH37657.1|/0/sucrose synthase [Medicago truncatula]
[Msa]_19115	K15718|1|0.0|1583|mtr:MTR_8g018730|linoleate 9S-lipoxygenase [EC:1.13.11.58]	-	-	-	gi|357513825|ref|XP_003627201.1|/0/Seed lipoxygenase [Medicago truncatula]
[Msa]_19129	K11724|1|3e-77|290|smo:SELMODRAFT_406866|bromodomain testis-specific protein;K11721|3|4e-46|124|cam:101492234|bromodomain-containing protein 3;K11684|5|3e-45|147|sbi:SORBI_03g001920|bromodomain-containing factor 1	-	-	-	gi|657394307|gb|KEH34972.1|/0/global transcription factor group protein [Medicago truncatula]
[Msa]_19136	-	-	-	-	-
[Msa]_19193	-	-	-	-	gi|357521543|ref|XP_003631060.1|/0/hypothetical protein MTR_8g106680 [Medicago truncatula]
[Msa]_19199	K00695|1|0.0|1344|cam:101509229|sucrose synthase [EC:2.4.1.13]	-	-	-	gi|657398021|gb|KEH37657.1|/0/sucrose synthase [Medicago truncatula]
[Msa]_19206	K12823|1|0.0|1427|mtr:MTR_6g005550|ATP-dependent RNA helicase DDX5/DBP2 [EC:3.6.4.13]	-	GO:0003676//nucleic acid binding;GO:0005524//ATP binding;GO:0008026//ATP-dependent helicase activity	-	gi|357495793|ref|XP_003618185.1|/0/DEAD-box ATP-dependent RNA helicase [Medicago truncatula]
[Msa]_19216	K12472|1|1e-12|76.3|bvg:104885038|epidermal growth factor receptor substrate 15;K17046|4|1e-06|56.6|sly:101250613|protein DEK;K11294|5|2e-06|55.5|gmx:100779929|nucleolin	-	-	-	gi|657405192|gb|KEH43709.1|/0/hypothetical protein MTR_1g100623 [Medicago truncatula]
[Msa]_19219	-	-	-	-	gi|357481515|ref|XP_003611043.1|/5.78878e-68/hypothetical protein MTR_5g009790 [Medicago truncatula]
[Msa]_19223	K00695|1|0.0|1536|cam:101490898|sucrose synthase [EC:2.4.1.13]	-	-	-	gi|657380149|gb|KEH24408.1|/0/sucrose synthase [Medicago truncatula]
[Msa]_19227	K01214|1|0.0|263|fve:101305175|isoamylase [EC:3.2.1.68]	-	-	-	gi|470127446|ref|XP_004299680.1|/0/PREDICTED: isoamylase 3, chloroplastic-like [Fragaria vesca subsp. vesca]
[Msa]_1923	K10775|1|0.0|1140|mtr:MTR_1g064090|phenylalanine ammonia-lyase [EC:4.3.1.24]	GO:0005737//cytoplasm	GO:0045548//phenylalanine ammonia-lyase activity	GO:0009800//cinnamic acid biosynthetic process;GO:0006559//L-phenylalanine catabolic process	gi|357440387|ref|XP_003590471.1|/0/Phenylalanine ammonia-lyase [Medicago truncatula]
[Msa]_19230	K18422|1|0.0|579|mtr:MTR_2g049990|helicase MOV-10 [EC:3.6.4.13]	-	GO:0004386//helicase activity;GO:0005524//ATP binding	GO:0009616//virus induced gene silencing	gi|355484654|gb|AES65857.1|/0/RNA helicase SDE3-like protein [Medicago truncatula]
[Msa]_19272	K09487|1|0.0|687|mtr:MTR_1g025430|heat shock protein 90kDa beta	-	GO:0005524//ATP binding;GO:0051082//unfolded protein binding	GO:0006457//protein folding;GO:0006950//response to stress	gi|357438459|ref|XP_003589505.1|/0/Endoplasmin-like protein [Medicago truncatula]
[Msa]_19276	K00487|1|3e-154|273|mtr:MTR_5g075450|trans-cinnamate 4-monooxygenase [EC:1.14.13.11]	-	GO:0020037//heme binding;GO:0016710//trans-cinnamate 4-monooxygenase activity;GO:0005506//iron ion binding;GO:0009055//electron carrier activity	GO:0055114//oxidation-reduction process	gi|357491499|ref|XP_003616037.1|/1.91542e-153/Trans-cinnamate 4-monooxygenase [Medicago truncatula]
[Msa]_19296	K16302|1|6e-180|632|vvi:100245434|metal transporter CNNM	-	-	-	gi|357519999|ref|XP_003630288.1|/0/Ankyrin-like protein [Medicago truncatula]
[Msa]_19297	K03695|1|1e-15|86.3|sly:101244337|ATP-dependent Clp protease ATP-binding subunit ClpB	-	GO:0005524//ATP binding	-	gi|357461271|ref|XP_003600917.1|/0/Chaperone protein clpB [Medicago truncatula]
[Msa]_19311	K10143|1|0.0|1327|cam:101510767|E3 ubiquitin-protein ligase RFWD2 [EC:2.3.2.27]	-	GO:0008270//zinc ion binding	-	gi|657385675|gb|AES99834.2|/0/E3 ubiquitin-protein ligase COP1 [Medicago truncatula]
[Msa]_19312	K00924|1|1e-133|254|tcc:TCM_037228|	-	GO:0016301//kinase activity	-	gi|502164109|ref|XP_004513051.1|/0/PREDICTED: receptor-like protein kinase HSL1-like isoform X1 [Cicer arietinum]
[Msa]_19337	K02542|1|0.0|849|cam:101514931|DNA replication licensing factor MCM6 [EC:3.6.4.12]	-	-	-	gi|657375479|gb|KEH20801.1|/0/minichromosome maintenance (MCM2/3/5) family protein [Medicago truncatula]
[Msa]_19347	-	-	-	-	gi|590921222|gb|AHL29280.1|/0/trehalose-phosphate synthase 6 [Camellia sinensis]
[Msa]_19352	K11498|1|4e-20|101|zma:103655235|centromeric protein E;K18752|2|1e-08|63.2|cvr:CHLNCDRAFT_59360|transportin-1	-	-	-	gi|357518889|ref|XP_003629733.1|/0/Ran-binding protein [Medicago truncatula]
[Msa]_19361	K08332|1|4e-53|119|smo:SELMODRAFT_51906|vacuolar protein 8	GO:0000151//ubiquitin ligase complex	GO:0004842//ubiquitin-protein transferase activity	GO:0016567//protein ubiquitination	gi|357463053|ref|XP_003601808.1|/0/U-box domain-containing protein [Medicago truncatula]
[Msa]_19365	K08237|1|4e-07|58.2|mtr:MTR_8g008970|hydroquinone glucosyltransferase [EC:2.4.1.218]	-	GO:0008270//zinc ion binding	GO:0016192//vesicle-mediated transport;GO:0006886//intracellular protein transport	gi|657400990|gb|KEH40035.1|/0/vacuolar protein sorting-associated-like protein [Medicago truncatula]
[Msa]_19375	K04730|1|6e-84|221|egr:104420356|interleukin-1 receptor-associated kinase 1 [EC:2.7.11.1];K04733|4|2e-80|230|ppp:PHYPADRAFT_56753|interleukin-1 receptor-associated kinase 4 [EC:2.7.11.1]	-	-	-	gi|657376691|gb|KEH21705.1|/0/feronia receptor-like kinase [Medicago truncatula]
[Msa]_19378	K15718|1|0.0|1758|mtr:MTR_5g024020|linoleate 9S-lipoxygenase [EC:1.13.11.58]	-	GO:0005506//iron ion binding;GO:0016165//linoleate 13S-lipoxygenase activity	GO:0031408//oxylipin biosynthetic process;GO:0055114//oxidation-reduction process	gi|357484117|ref|XP_003612345.1|/0/Seed lipoxygenase [Medicago truncatula]
[Msa]_19379	K12486|1|9e-16|74.7|tcc:TCM_031318|stromal membrane-associated protein	-	-	-	gi|657376196|gb|KEH21362.1|/0/ARF GTPase activator [Medicago truncatula]
[Msa]_19383	-	-	-	-	gi|357457863|ref|XP_003599212.1|/9.17471e-74/hypothetical protein MTR_3g030260 [Medicago truncatula]
[Msa]_19388	K09487|1|0.0|838|mtr:MTR_1g025430|heat shock protein 90kDa beta	-	GO:0005524//ATP binding;GO:0051082//unfolded protein binding	GO:0006457//protein folding;GO:0006950//response to stress	gi|357438459|ref|XP_003589505.1|/0/Endoplasmin-like protein [Medicago truncatula]
[Msa]_19417	K09667|1|1e-18|96.3|tcc:TCM_020181|protein O-GlcNAc transferase [EC:2.4.1.255]	-	-	-	gi|720025268|ref|XP_010263891.1|/0/PREDICTED: uncharacterized TPR repeat-containing protein At1g05150-like isoform X2 [Nelumbo nucifera]
[Msa]_19424	-	-	-	-	gi|700206742|gb|KGN61861.1|/1.53676e-12/hypothetical protein Csa_2G252100 [Cucumis sativus]
[Msa]_19435	K13095|1|0.0|1118|cam:101506285|splicing factor 1	-	-	-	gi|657387278|gb|KEH29408.1|/0/splicing factor-like protein [Medicago truncatula]
[Msa]_19436	K15718|1|0.0|1211|mtr:MTR_8g018690|linoleate 9S-lipoxygenase [EC:1.13.11.58]	-	GO:0005506//iron ion binding;GO:0016165//linoleate 13S-lipoxygenase activity	GO:0031408//oxylipin biosynthetic process;GO:0055114//oxidation-reduction process	gi|357513817|ref|XP_003627197.1|/0/Lipoxygenase [Medicago truncatula]
[Msa]_19437	K17550|1|2e-50|202|ppp:PHYPADRAFT_3938|protein phosphatase 1 regulatory subunit 7	-	-	-	gi|657370428|gb|KEH16555.1|/0/protein phosphatase 1 regulatory subunit, putative [Medicago truncatula]
[Msa]_19439	-	-	-	-	gi|357513827|ref|XP_003627202.1|/0/Seed lipoxygenase [Medicago truncatula]
[Msa]_19446	K04730|1|3e-179|485|egr:104420356|interleukin-1 receptor-associated kinase 1 [EC:2.7.11.1];K04733|3|4e-108|393|ppp:PHYPADRAFT_56753|interleukin-1 receptor-associated kinase 4 [EC:2.7.11.1]	-	GO:0005524//ATP binding;GO:0004674//protein serine/threonine kinase activity	GO:0006468//protein phosphorylation	gi|657389854|gb|KEH31502.1|/0/LRR receptor-like kinase [Medicago truncatula]
[Msa]_19447	K01177|1|0.0|1365|cam:101503037|beta-amylase [EC:3.2.1.2]	-	-	-	gi|657378711|gb|KEH23361.1|/0/beta-amylase-like protein [Medicago truncatula]
[Msa]_19448	K13415|1|1e-12|76.3|mdm:103401427|protein brassinosteroid insensitive 1 [EC:2.7.10.1 2.7.11.1]	GO:0005634//nucleus	GO:0003677//DNA binding	-	gi|657404498|gb|KEH43188.1|/0/squamosa promoter-binding-like protein [Medicago truncatula]
[Msa]_19461	K15718|1|0.0|1193|mtr:MTR_8g018730|linoleate 9S-lipoxygenase [EC:1.13.11.58]	-	-	-	gi|657372575|gb|KEH18417.1|/0/seed linoleate 9S-lipoxygenase [Medicago truncatula]
[Msa]_19468	K18443|1|1e-115|178|rcu:RCOM_0732470|golgi-specific brefeldin A-resistance guanine nucleotide exchange factor 1;K13199|5|2e-18|67.8|mtr:MTR_7g081660|plasminogen activator inhibitor 1 RNA-binding protein	-	-	-	gi|719970664|ref|XP_010271938.1|/0/PREDICTED: subtilisin-like protease [Nelumbo nucifera]
[Msa]_19472	K15718|1|2e-174|425|mtr:MTR_8g018730|linoleate 9S-lipoxygenase [EC:1.13.11.58]	-	-	-	gi|2459611|gb|AAB71759.1|/0/lipoxygenase [Pisum sativum]
[Msa]_19475	K19619|1|2e-56|148|crb:CARUB_v10012467mg|tyrosyl-DNA phosphodiesterase 2 [EC:3.1.4.-];K10761|5|4e-33|96.3|cic:CICLE_v10027573mg|tRNA(His) guanylyltransferase [EC:2.7.7.79]	-	-	-	gi|657399551|gb|AES67076.2|/0/glycoside hydrolase family 17 protein [Medicago truncatula]
[Msa]_19480	K00703|1|0.0|741|mtr:MTR_3g091570|starch synthase [EC:2.4.1.21]	-	GO:0009011//starch synthase activity	GO:0009250//glucan biosynthetic process	gi|657395010|gb|KEH35457.1|/0/starch synthase 2/amyloplastic protein [Medicago truncatula]
[Msa]_19482	K17046|1|1e-07|59.7|brp:103845017|protein DEK;K02357|2|5e-06|54.3|gmx:100804285|elongation factor Ts	-	-	-	gi|358348680|ref|XP_003638372.1|/0/Low-temperature-induced 65 kDa protein [Medicago truncatula]
[Msa]_19497	-	-	-	-	gi|355482105|gb|AES63308.1|/0/DUF639 family protein [Medicago truncatula]
[Msa]_19518	-	-	GO:0004375//glycine dehydrogenase (decarboxylating) activity;GO:0030170//pyridoxal phosphate binding	GO:0006546//glycine catabolic process;GO:0055114//oxidation-reduction process	gi|357437449|ref|XP_003589000.1|/0/Glycine dehydrogenase P protein [Medicago truncatula]
[Msa]_1953	K05665|1|0.0|228|dosa:Os01t0356400-01|ATP-binding cassette, subfamily C (CFTR/MRP), member 1	-	-	-	gi|356572297|ref|XP_003554305.1|/0/PREDICTED: ABC transporter C family member 5-like isoform X1 [Glycine max]
[Msa]_19550	K04730|1|3e-91|158|egr:104420356|interleukin-1 receptor-associated kinase 1 [EC:2.7.11.1]	-	-	-	gi|657376701|gb|KEH21715.1|/0/feronia receptor-like kinase [Medicago truncatula]
[Msa]_19557	K02184|1|2e-28|128|pper:PRUPE_ppa000314mg|formin 2	-	-	-	gi|357485319|ref|XP_003612947.1|/0/Glycine-rich protein [Medicago truncatula]
[Msa]_19560	K00695|1|0.0|1563|cam:101509229|sucrose synthase [EC:2.4.1.13]	-	-	-	gi|657398021|gb|KEH37657.1|/0/sucrose synthase [Medicago truncatula]
[Msa]_19572	K02367|1|7e-25|117|pvu:PHAVU_008G225700g|glucuronyl/N-acetylglucosaminyl transferase EXT2 [EC:2.4.1.224 2.4.1.225]	-	-	-	gi|657404746|gb|KEH43369.1|/0/glycosyltransferase family protein [Medicago truncatula]
[Msa]_19628	K14857|1|0.0|1619|mtr:MTR_4g078640|AdoMet-dependent rRNA methyltransferase SPB1 [EC:2.1.1.-]	GO:0005634//nucleus	GO:0008168//methyltransferase activity	GO:0001510//RNA methylation;GO:0006364//rRNA processing	gi|357474413|ref|XP_003607491.1|/0/AdoMet-dependent rRNA methyltransferase spb1 [Medicago truncatula]
[Msa]_19635	-	-	-	-	gi|357489915|ref|XP_003615245.1|/0/Transcription factor bHLH143 [Medicago truncatula]
[Msa]_19644	-	-	-	-	gi|571451889|ref|XP_006578875.1|/0/PREDICTED: nucleoprotein TPR-like isoform X2 [Glycine max]
[Msa]_19651	K01191|1|5e-33|100|mdm:103411291|alpha-mannosidase [EC:3.2.1.24]	-	-	-	gi|357488201|ref|XP_003614388.1|/0/hypothetical protein MTR_5g051050, partial [Medicago truncatula]
[Msa]_19652	K12608|1|1e-90|209|cam:101495531|CCR4-NOT complex subunit CAF16	-	-	-	gi|657403662|gb|KEH42503.1|/1.80116e-94/ABC transporter family I protein, SmABCI protein [Medicago truncatula]
[Msa]_1967	K01051|1|2e-08|63.5|gmx:100776781|pectinesterase [EC:3.1.1.11];K00430|2|3e-08|62.4|sbi:SORBI_06g021550|peroxidase [EC:1.11.1.7];K11855|3|8e-08|61.2|bvg:104906049|ubiquitin carboxyl-terminal hydrolase 36/42 [EC:3.4.19.12]	-	-	-	gi|657380233|gb|AES82322.2|/0/transducin/WD40 repeat protein [Medicago truncatula]
[Msa]_19671	-	GO:0016021//integral component of membrane	GO:0015299//solute:proton antiporter activity	GO:0006812//cation transport;GO:0055085//transmembrane transport	gi|357510413|ref|XP_003625495.1|/0/K(+)/H(+) antiporter [Medicago truncatula]
[Msa]_19673	K00549|1|0.0|869|mtr:MTR_7g086300|5-methyltetrahydropteroyltriglutamate--homocysteine methyltransferase [EC:2.1.1.14]	-	GO:0008270//zinc ion binding;GO:0003871//5-methyltetrahydropteroyltriglutamate-homocysteine S-methyltransferase activity	GO:0009086//methionine biosynthetic process;GO:0032259//methylation	gi|357508777|ref|XP_003624677.1|/0/Methionine synthase [Medicago truncatula]
[Msa]_19674	-	-	GO:0016740//transferase activity	-	gi|357479321|ref|XP_003609946.1|/0/Sucrose synthase [Medicago truncatula]
[Msa]_19681	K05016|1|0.0|1157|cam:101514756|chloride channel 7	-	-	-	gi|657377126|gb|KEH22046.1|/0/ClC chloride channel family protein [Medicago truncatula]
[Msa]_19687	K12657|1|0.0|1319|mtr:MTR_4g020450|delta-1-pyrroline-5-carboxylate synthetase [EC:2.7.2.11 1.2.1.41]	-	-	-	gi|657386737|gb|KEH29006.1|/0/delta-1-pyrroline-5-carboxylate synthetase [Medicago truncatula]
[Msa]_19697	K04730|1|0.0|652|egr:104420356|interleukin-1 receptor-associated kinase 1 [EC:2.7.11.1];K04733|2|5e-111|403|ppp:PHYPADRAFT_56753|interleukin-1 receptor-associated kinase 4 [EC:2.7.11.1]	-	-	-	gi|657389854|gb|KEH31502.1|/0/LRR receptor-like kinase [Medicago truncatula]
[Msa]_19709	K12472|1|2e-12|75.9|bvg:104885038|epidermal growth factor receptor substrate 15;K17046|4|1e-06|56.6|sly:101250613|protein DEK;K14826|5|2e-06|55.5|cam:101495154|FK506-binding nuclear protein [EC:5.2.1.8]	-	-	-	gi|657405192|gb|KEH43709.1|/0/hypothetical protein MTR_1g100623 [Medicago truncatula]
[Msa]_1971	K12309|1|0.0|530|pxb:103943992|beta-galactosidase [EC:3.2.1.23]	-	GO:0030246//carbohydrate binding;GO:0004565//beta-galactosidase activity	GO:0005975//carbohydrate metabolic process	gi|657372476|gb|KEH18344.1|/0/beta-galactosidase [Medicago truncatula]
[Msa]_19719	K12309|1|0.0|564|pxb:103943992|beta-galactosidase [EC:3.2.1.23]	-	GO:0004565//beta-galactosidase activity	GO:0005975//carbohydrate metabolic process	gi|357449771|ref|XP_003595162.1|/0/Beta-galactosidase [Medicago truncatula]
[Msa]_19726	K17550|1|7e-53|152|ppp:PHYPADRAFT_3938|protein phosphatase 1 regulatory subunit 7	-	-	-	gi|657370429|gb|KEH16556.1|/0/protein phosphatase 1 regulatory subunit, putative [Medicago truncatula]
[Msa]_19738	K01177|1|0.0|690|cam:101503037|beta-amylase [EC:3.2.1.2]	-	-	-	gi|657378711|gb|KEH23361.1|/0/beta-amylase-like protein [Medicago truncatula]
[Msa]_19748	K02184|1|1e-17|79.7|bvg:104887255|formin 2	-	-	-	gi|657384469|gb|KEH27723.1|/0/DNA-binding protein, putative [Medicago truncatula]
[Msa]_19758	-	-	-	-	gi|657386335|gb|AES86616.2|/0/phospholipase D alpha 1 [Medicago truncatula]
[Msa]_19774	K05016|1|0.0|1158|cam:101514756|chloride channel 7	-	-	-	gi|657377126|gb|KEH22046.1|/0/ClC chloride channel family protein [Medicago truncatula]
[Msa]_19780	K03006|1|2e-88|224|bvg:104906096|DNA-directed RNA polymerase II subunit RPB1 [EC:2.7.7.6]	-	-	-	gi|565398198|ref|XP_006364665.1|/0/PREDICTED: uncharacterized protein LOC102596521 isoform X1 [Solanum tuberosum]
[Msa]_19801	-	-	-	-	gi|657389573|gb|KEH31229.1|/0/dentin sialophosphoprotein-like protein, putative [Medicago truncatula]
[Msa]_19881	K12309|1|0.0|1148|pxb:103943992|beta-galactosidase [EC:3.2.1.23]	-	GO:0004565//beta-galactosidase activity	GO:0005975//carbohydrate metabolic process	gi|357449771|ref|XP_003595162.1|/0/Beta-galactosidase [Medicago truncatula]
[Msa]_19888	K12819|1|1e-09|66.6|mdm:103427975|pre-mRNA-processing factor SLU7;K01303|2|9e-09|63.5|fve:101311565|acylaminoacyl-peptidase [EC:3.4.19.1];K06207|3|3e-06|55.1|mdm:103417387|GTP-binding protein	-	-	-	gi|357491009|ref|XP_003615792.1|/8.04924e-26/hypothetical protein MTR_5g072370 [Medicago truncatula]
[Msa]_19895	K14963|1|2e-22|99.0|pvu:PHAVU_003G104000g|COMPASS component SWD3	-	-	-	gi|357464575|ref|XP_003602569.1|/0/WD repeat-containing protein, putative [Medicago truncatula]
[Msa]_19898	K06617|1|0.0|1481|cam:101513461|raffinose synthase [EC:2.4.1.82]	-	-	-	gi|657379249|gb|KEH23658.1|/0/galactinol-raffinose galactosyltransferase [Medicago truncatula]
[Msa]_19921	K16196|1|6e-07|57.4|pda:103708605|eukaryotic translation initiation factor 2-alpha kinase 4 [EC:2.7.11.1]	-	-	-	gi|657390099|gb|KEH31687.1|/3.33338e-145/hypothetical protein MTR_4g102460 [Medicago truncatula]
[Msa]_19994	K00688|1|0.0|468|cam:101510928|starch phosphorylase [EC:2.4.1.1]	-	GO:0030170//pyridoxal phosphate binding;GO:0008184//glycogen phosphorylase activity	GO:0005975//carbohydrate metabolic process	gi|657393334|gb|KEH34154.1|/0/glycogen/starch/alpha-glucan phosphorylase family protein [Medicago truncatula]
[Msa]_19999	K01535|1|0.0|1603|mtr:MTR_4g127710|H+-transporting ATPase [EC:3.6.3.6]	GO:0016021//integral component of membrane	GO:0019829//cation-transporting ATPase activity;GO:0046872//metal ion binding;GO:0005524//ATP binding	GO:0006754//ATP biosynthetic process;GO:0006812//cation transport;GO:0006200	gi|357479589|ref|XP_003610080.1|/0/Plasma membrane H+-ATPase [Medicago truncatula]
[Msa]_20004	-	-	-	-	gi|657370074|gb|KEH16295.1|/6.14904e-83/transmembrane protein, putative [Medicago truncatula]
[Msa]_20007	K15718|1|0.0|519|mtr:MTR_8g018730|linoleate 9S-lipoxygenase [EC:1.13.11.58]	-	-	-	gi|657372573|gb|AET01678.2|/0/seed linoleate 9S-lipoxygenase [Medicago truncatula]
[Msa]_20025	K15920|1|0.0|916|atr:18422386|beta-D-xylosidase 4 [EC:3.2.1.37]	-	GO:0004553//hydrolase activity, hydrolyzing O-glycosyl compounds	GO:0005975//carbohydrate metabolic process	gi|357511337|ref|XP_003625957.1|/0/Beta-xylosidase [Medicago truncatula]
[Msa]_20033	K15920|1|0.0|918|atr:18422386|beta-D-xylosidase 4 [EC:3.2.1.37]	-	GO:0004553//hydrolase activity, hydrolyzing O-glycosyl compounds	GO:0005975//carbohydrate metabolic process	gi|357511337|ref|XP_003625957.1|/0/Beta-xylosidase [Medicago truncatula]
[Msa]_20035	-	-	-	-	gi|657402302|gb|KEH41200.1|/0/ankyrin repeat 13C-B-like protein [Medicago truncatula]
[Msa]_20046	K05658|1|3e-86|320|bvg:104905624|ATP-binding cassette, subfamily B (MDR/TAP), member 1 [EC:3.6.3.44];K06228|2|5e-86|320|eus:EUTSA_v10011182mg|fused [EC:2.7.11.1];K03549|3|4e-71|270|mdm:103412324|KUP system potassium uptake protein;K16570|4|3e-51|204|mdm:103449689|gamma-tubulin complex component 3	-	-	-	gi|147777887|emb|CAN77974.1|/0/hypothetical protein VITISV_006175 [Vitis vinifera]
[Msa]_20048	K18443|1|2e-129|464|rcu:RCOM_0732470|golgi-specific brefeldin A-resistance guanine nucleotide exchange factor 1;K13199|2|9e-25|116|mtr:MTR_7g081660|plasminogen activator inhibitor 1 RNA-binding protein;K11267|3|8e-18|93.6|mtr:MTR_091s0011|sister chromatid cohesion protein PDS5;K00121|4|2e-12|75.9|mdm:103428735|S-(hydroxymethyl)glutathione dehydrogenase / alcohol dehydrogenase [EC:1.1.1.284 1.1.1.…	-	-	-	gi|87241408|gb|ABD33266.1|/0/Protease-associated PA; Proteinase inhibitor I9, subtilisin propeptide [Medicago truncatula]
[Msa]_20061	K16196|1|6e-07|57.4|pda:103708605|eukaryotic translation initiation factor 2-alpha kinase 4 [EC:2.7.11.1]	-	-	-	gi|657390099|gb|KEH31687.1|/6.6564e-146/hypothetical protein MTR_4g102460 [Medicago truncatula]
[Msa]_20063	K12657|1|0.0|456|mtr:MTR_4g020450|delta-1-pyrroline-5-carboxylate synthetase [EC:2.7.2.11 1.2.1.41]	-	-	-	gi|657386739|gb|KEH29008.1|/0/delta-1-pyrroline-5-carboxylate synthetase [Medicago truncatula]
[Msa]_20069	K12837|1|1e-10|69.7|brp:103835094|splicing factor U2AF 65 kDa subunit;K16283|3|3e-06|55.1|smo:SELMODRAFT_168691|E3 ubiquitin-protein ligase SDIR1 [EC:2.3.2.27]	-	-	-	gi|657404920|gb|KEH43515.1|/0/zinc finger, C3HC4 type (RING finger) protein [Medicago truncatula]
[Msa]_20071	K02690|1|0.0|885|mtr:MetrCp065|photosystem I P700 chlorophyll a apoprotein A2	-	-	-	gi|657392476|gb|AES69823.2|/0/photosystem I P700 chlorophyll A apoprotein A2 [Medicago truncatula]
[Msa]_20081	-	-	GO:0005524//ATP binding;GO:0004674//protein serine/threonine kinase activity	GO:0006468//protein phosphorylation	gi|657385608|gb|KEH28286.1|/0/Serine/Threonine kinase domain protein [Medicago truncatula]
[Msa]_20092	K15718|1|0.0|1644|mtr:MTR_8g018550|linoleate 9S-lipoxygenase [EC:1.13.11.58]	-	GO:0005506//iron ion binding;GO:0016165//linoleate 13S-lipoxygenase activity	GO:0031408//oxylipin biosynthetic process;GO:0055114//oxidation-reduction process	gi|357513793|ref|XP_003627185.1|/0/Lipoxygenase [Medicago truncatula]
[Msa]_20093	K04650|1|0.0|726|cam:101504689|nuclear receptor co-repressor 1	-	-	-	gi|502118547|ref|XP_004496321.1|/0/PREDICTED: uncharacterized protein LOC101504689 isoform X4 [Cicer arietinum]
[Msa]_20112	K06207|1|3e-10|53.1|mdm:103417387|GTP-binding protein	-	-	-	gi|357491009|ref|XP_003615792.1|/5.93177e-20/hypothetical protein MTR_5g072370 [Medicago truncatula]
[Msa]_20122	K03234|1|0.0|560|bvg:104906139|elongation factor 2	-	GO:0003746//translation elongation factor activity;GO:0003924//GTPase activity;GO:0005525//GTP binding	GO:0006414//translational elongation;GO:0006184	gi|357451779|ref|XP_003596166.1|/0/Elongation factor EF-2 [Medicago truncatula]
[Msa]_20151	K01507|1|0.0|1484|mtr:MTR_4g115970|inorganic pyrophosphatase [EC:3.6.1.1]	GO:0016020//membrane	GO:0004427//inorganic diphosphatase activity;GO:0009678//hydrogen-translocating pyrophosphatase activity	GO:0015992//proton transport	gi|357478355|ref|XP_003609463.1|/0/Vacuolar proton-inorganic pyrophosphatase [Medicago truncatula]
[Msa]_20152	K12825|1|0.0|1238|mtr:MTR_8g106170|splicing factor 3A subunit 1	-	-	-	gi|355525039|gb|AET05493.1|/0/SWAP (suppressor-of-white-APricot)/surp domain protein [Medicago truncatula]
[Msa]_20155	K09419|1|0.0|445|mtr:MTR_3g104550|heat shock transcription factor, other eukaryote	GO:0005634//nucleus	GO:0003700//transcription factor activity, sequence-specific DNA binding;GO:0043565//sequence-specific DNA binding	GO:0006355//regulation of transcription, DNA-templated	gi|357465753|ref|XP_003603161.1|/0/Heat stress transcription factor A-2 [Medicago truncatula]
[Msa]_20156	K07375|1|0.0|297|mtr:MTR_7g089120|tubulin beta	GO:0005874//microtubule;GO:0005737//cytoplasm	GO:0003924//GTPase activity;GO:0005200//structural constituent of cytoskeleton;GO:0005525//GTP binding	GO:0051258//protein polymerization;GO:0006184;GO:0007017//microtubule-based process	gi|357509277|ref|XP_003624927.1|/0/Tubulin beta chain [Medicago truncatula]
[Msa]_20157	K13464|1|4e-28|90.9|mtr:MTR_2g042900|jasmonate ZIM domain-containing protein	-	-	-	gi|657397965|gb|KEH37602.1|/1.44294e-27/jasmonate zim-domain protein [Medicago truncatula]
[Msa]_20158	K10405|1|5e-28|127|bpg:Bathy08g02470|kinesin family member C1;K12472|5|5e-22|107|ota:Ot15g00490|epidermal growth factor receptor substrate 15	-	-	-	gi|355477826|gb|AES59029.1|/0/myosin heavy chain-like protein [Medicago truncatula]
[Msa]_20159	K10609|1|0.0|1551|mtr:MTR_2g019260|cullin 4	GO:0031461//cullin-RING ubiquitin ligase complex	GO:0031625//ubiquitin protein ligase binding	GO:0006511//ubiquitin-dependent protein catabolic process	gi|357447273|ref|XP_003593912.1|/0/Cullin [Medicago truncatula]
[Msa]_20162	-	-	-	-	gi|358348680|ref|XP_003638372.1|/5.25871e-147/Low-temperature-induced 65 kDa protein [Medicago truncatula]
[Msa]_20184	K13680|1|1e-110|372|mus:103973115|beta-mannan synthase [EC:2.4.1.32]	-	-	-	gi|657380828|gb|KEH24905.1|/0/xyloglucan glycosyltransferase [Medicago truncatula]
[Msa]_20198	K01835|1|2e-56|202|mtr:MTR_1g102030|phosphoglucomutase [EC:5.4.2.2];K13506|3|6e-31|137|mdm:103446271|glycerol-3-phosphate O-acyltransferase 3/4 [EC:2.3.1.15];K14294|4|4e-23|111|gmx:102664750|partner of Y14 and mago	-	-	-	gi|657386678|gb|AES87023.2|/0/GDP-fucose O-fucosyltransferase-like protein [Medicago truncatula]
[Msa]_20205	K00695|1|0.0|1470|cam:101509229|sucrose synthase [EC:2.4.1.13]	-	-	-	gi|657398021|gb|KEH37657.1|/0/sucrose synthase [Medicago truncatula]
[Msa]_20220	K01534|1|7e-06|53.9|pvu:PHAVU_003G142700g|Cd2+/Zn2+-exporting ATPase [EC:3.6.3.3 3.6.3.5]	-	GO:0016301//kinase activity	GO:0016310//phosphorylation;GO:0015969//guanosine tetraphosphate metabolic process	gi|357514019|ref|XP_003627298.1|/0/GTP pyrophosphokinase [Medicago truncatula]
[Msa]_20222	K13947|1|0.0|213|pop:POPTR_0008s12830g|auxin efflux carrier family	GO:0016021//integral component of membrane;GO:0044464	-	GO:0055085//transmembrane transport;GO:0009888//tissue development;GO:0010015//root morphogenesis	gi|224101827|ref|XP_002312436.1|/0/PIN1-like family protein [Populus trichocarpa]
[Msa]_20224	K01183|1|7e-14|80.5|bvg:104883960|chitinase [EC:3.2.1.14];K05747|3|6e-13|77.4|vcn:VOLCADRAFT_88194|Wiskott-Aldrich syndrome protein;K02184|5|7e-13|77.0|sly:101262608|formin 2	-	-	-	gi|657384469|gb|KEH27723.1|/0/DNA-binding protein, putative [Medicago truncatula]
[Msa]_2023	K04422|1|2e-104|337|rcu:RCOM_0220640|mitogen-activated protein kinase kinase kinase 13 [EC:2.7.11.25]	-	-	-	gi|657381666|gb|KEH25628.1|/0/octicosapeptide/phox/Bem1p domain kinase superfamily protein [Medicago truncatula]
[Msa]_20237	K10807|1|0.0|908|mtr:MTR_8g092510|ribonucleoside-diphosphate reductase subunit M1 [EC:1.17.4.1]	GO:0005971//ribonucleoside-diphosphate reductase complex	GO:0005524//ATP binding;GO:0004748//ribonucleoside-diphosphate reductase activity, thioredoxin disulfide as acceptor	GO:0006260//DNA replication;GO:0055114//oxidation-reduction process	gi|502139945|ref|XP_004503983.1|/0/PREDICTED: ribonucleoside-diphosphate reductase large subunit-like [Cicer arietinum]
[Msa]_20243	K03934|1|0.0|862|mus:103976167|NADH dehydrogenase (ubiquinone) Fe-S protein 1 [EC:1.6.5.3 1.6.99.3]	GO:0016020//membrane	GO:0009055//electron carrier activity;GO:0051536//iron-sulfur cluster binding;GO:0008137//NADH dehydrogenase (ubiquinone) activity	GO:0042773//ATP synthesis coupled electron transport	gi|695006324|ref|XP_009389649.1|/0/PREDICTED: NADH dehydrogenase [ubiquinone] iron-sulfur protein 1, mitochondrial-like [Musa acuminata subsp. malaccensis]
[Msa]_20248	K14544|1|4e-53|210|csl:COCSUDRAFT_65874|U3 small nucleolar RNA-associated protein 22	-	-	-	gi|657371538|gb|KEH17526.1|/0/phosphatidylinositol 3- and 4-kinase [Medicago truncatula]
[Msa]_20256	K12309|1|4e-155|549|pxb:103943992|beta-galactosidase [EC:3.2.1.23]	-	GO:0004565//beta-galactosidase activity	GO:0005975//carbohydrate metabolic process	gi|357449771|ref|XP_003595162.1|/0/Beta-galactosidase [Medicago truncatula]
[Msa]_20277	K08829|1|3e-161|409|cam:101498886|male germ cell-associated kinase [EC:2.7.11.22]	-	-	-	gi|657374796|gb|KEH20316.1|/1.8244e-168/cyclin-dependent kinase [Medicago truncatula]
[Msa]_20280	K06119|1|2e-07|59.3|gsl:Gasu_35100|sulfoquinovosyltransferase [EC:2.4.1.-]	-	-	-	gi|502080910|ref|XP_004486717.1|/0/PREDICTED: uncharacterized protein LOC101501726 [Cicer arietinum]
[Msa]_20298	-	-	-	-	gi|355508650|gb|AES89792.1|/0/DUF688 family protein [Medicago truncatula]
[Msa]_20310	K04733|1|3e-163|576|pper:PRUPE_ppa018740mg|interleukin-1 receptor-associated kinase 4 [EC:2.7.11.1]	-	GO:0005524//ATP binding;GO:0004674//protein serine/threonine kinase activity	GO:0048544//recognition of pollen;GO:0006468//protein phosphorylation	gi|357446269|ref|XP_003593412.1|/0/Serine/threonine protein kinase [Medicago truncatula]
[Msa]_20320	K06207|1|5e-09|64.3|mdm:103417387|GTP-binding protein;K01303|2|8e-09|63.5|fve:101311565|acylaminoacyl-peptidase [EC:3.4.19.1]	-	-	-	gi|357491009|ref|XP_003615792.1|/5.84953e-20/hypothetical protein MTR_5g072370 [Medicago truncatula]
[Msa]_20326	-	-	-	-	gi|357461995|ref|XP_003601279.1|/0/Kinesin light chain [Medicago truncatula]
[Msa]_20333	K04730|1|1e-133|478|ppp:PHYPADRAFT_143513|interleukin-1 receptor-associated kinase 1 [EC:2.7.11.1]	-	-	-	gi|657397098|gb|KEH36931.1|/0/strubbelig-receptor family protein [Medicago truncatula]
[Msa]_20345	K14486|1|5e-179|629|atr:18442277|auxin response factor	-	-	-	gi|657388049|gb|KEH30061.1|/0/auxin response factor-like protein [Medicago truncatula]
[Msa]_20356	K18443|1|3e-129|463|rcu:RCOM_0732470|golgi-specific brefeldin A-resistance guanine nucleotide exchange factor 1;K13199|2|5e-83|310|mtr:MTR_7g081660|plasminogen activator inhibitor 1 RNA-binding protein;K11267|3|6e-45|183|mtr:MTR_091s0011|sister chromatid cohesion protein PDS5	-	GO:0042802//identical protein binding;GO:0004252//serine-type endopeptidase activity	GO:0043086//negative regulation of catalytic activity;GO:0006508//proteolysis	gi|357508023|ref|XP_003624300.1|/0/Subtilisin-like protease [Medicago truncatula]
[Msa]_20358	K12486|1|1e-14|82.8|jcu:105632810|stromal membrane-associated protein	-	-	-	gi|657376196|gb|KEH21362.1|/0/ARF GTPase activator [Medicago truncatula]
[Msa]_20360	-	-	GO:0016301//kinase activity	GO:0016310//phosphorylation;GO:0015969//guanosine tetraphosphate metabolic process	gi|357514019|ref|XP_003627298.1|/0/GTP pyrophosphokinase [Medicago truncatula]
[Msa]_20363	K16911|1|1e-54|134|mtr:MTR_1g102430|ATP-dependent RNA helicase DDX21 [EC:3.6.4.13];K00912|5|2e-23|112|obr:102706670|tetraacyldisaccharide 4'-kinase [EC:2.7.1.130]	-	-	-	gi|657403618|gb|KEH42459.1|/0/xyloglucan galactosyltransferase KATAMARI-like protein [Medicago truncatula]
[Msa]_20379	K05012|1|4e-14|81.3|gsl:Gasu_13690|chloride channel 3/4/5;K05011|3|2e-11|72.4|gsl:Gasu_17670|chloride channel 2;K05016|5|7e-06|53.9|csl:COCSUDRAFT_12729|chloride channel 7	GO:0016021//integral component of membrane	GO:0005247//voltage-gated chloride channel activity	GO:0055085//transmembrane transport;GO:0006821//chloride transport	gi|357495683|ref|XP_003618130.1|/0/Chloride channel protein CLC-e [Medicago truncatula]
[Msa]_20396	K15718|1|0.0|872|mtr:MTR_5g024020|linoleate 9S-lipoxygenase [EC:1.13.11.58]	-	GO:0005506//iron ion binding;GO:0016165//linoleate 13S-lipoxygenase activity	GO:0031408//oxylipin biosynthetic process;GO:0055114//oxidation-reduction process	gi|357484117|ref|XP_003612345.1|/0/Seed lipoxygenase [Medicago truncatula]
[Msa]_20410	K18443|1|3e-129|437|rcu:RCOM_0732470|golgi-specific brefeldin A-resistance guanine nucleotide exchange factor 1;K13199|3|2e-28|128|mtr:MTR_7g081660|plasminogen activator inhibitor 1 RNA-binding protein;K11267|4|6e-12|47.4|mtr:MTR_091s0011|sister chromatid cohesion protein PDS5	-	-	-	gi|657395519|gb|KEH35793.1|/0/subtilisin-like serine protease [Medicago truncatula]
[Msa]_20416	K15920|1|0.0|465|rcu:RCOM_1752040|beta-D-xylosidase 4 [EC:3.2.1.37]	-	GO:0004553//hydrolase activity, hydrolyzing O-glycosyl compounds	GO:0005975//carbohydrate metabolic process	gi|357449039|ref|XP_003594795.1|/0/Beta xylosidase [Medicago truncatula]
[Msa]_20429	K09873|1|5e-32|140|sita:101770725|aquaporin TIP;K13415|3|5e-32|140|mdm:103401427|protein brassinosteroid insensitive 1 [EC:2.7.10.1 2.7.11.1];K13459|4|8e-28|126|cic:CICLE_v10024868mg|disease resistance protein RPS2	-	GO:0043531//ADP binding	GO:0006952//defense response	gi|657375094|gb|AET04036.2|/0/LRR and NB-ARC domain disease resistance protein [Medicago truncatula]
[Msa]_20434	K14411|1|1e-10|69.7|csv:101220676|RNA-binding protein Musashi;K17046|2|2e-10|68.9|rcu:RCOM_0522080|protein DEK;K11984|3|6e-08|51.6|ppp:PHYPADRAFT_233757|U4/U6.U5 tri-snRNP-associated protein 1	-	-	-	gi|357486641|ref|XP_003613608.1|/0/IQ domain-containing protein [Medicago truncatula]
[Msa]_20439	-	-	-	-	gi|357451285|ref|XP_003595919.1|/0/YTH domain family protein [Medicago truncatula]
[Msa]_20449	K15601|1|0.0|252|jcu:105650086|lysine-specific demethylase 3 [EC:1.14.11.-]	GO:0005886//plasma membrane;GO:0016021//integral component of membrane	-	-	gi|357493417|ref|XP_003616997.1|/0/Transmembrane protein [Medicago truncatula]
[Msa]_20472	K18443|1|3e-121|275|rcu:RCOM_0732470|golgi-specific brefeldin A-resistance guanine nucleotide exchange factor 1;K13199|4|4e-73|277|mtr:MTR_7g081660|plasminogen activator inhibitor 1 RNA-binding protein;K11267|5|7e-45|183|mtr:MTR_091s0011|sister chromatid cohesion protein PDS5	-	GO:0042802//identical protein binding;GO:0004252//serine-type endopeptidase activity	GO:0043086//negative regulation of catalytic activity;GO:0006508//proteolysis	gi|502106343|ref|XP_004492921.1|/0/PREDICTED: subtilisin-like protease-like [Cicer arietinum]
[Msa]_20476	-	-	GO:0043531//ADP binding	GO:0006952//defense response	gi|357518527|ref|XP_003629552.1|/0/Cc-nbs-lrr resistance protein [Medicago truncatula]
[Msa]_20478	K03255|1|6e-57|223|smo:SELMODRAFT_442478|protein TIF31	-	-	-	gi|657393967|gb|KEH34719.1|/0/double-strand telomere-binding protein, putative [Medicago truncatula]
[Msa]_20485	-	-	-	-	gi|355478404|gb|AES59607.1|/0/protein accumulation AND replication OFs protein [Medicago truncatula]
[Msa]_20498	K00549|1|0.0|1509|mtr:MTR_7g086300|5-methyltetrahydropteroyltriglutamate--homocysteine methyltransferase [EC:2.1.1.14]	-	GO:0008270//zinc ion binding;GO:0003871//5-methyltetrahydropteroyltriglutamate-homocysteine S-methyltransferase activity	GO:0009086//methionine biosynthetic process;GO:0032259//methylation	gi|357508777|ref|XP_003624677.1|/0/Methionine synthase [Medicago truncatula]
[Msa]_20500	-	-	-	-	gi|657402985|gb|KEH41854.1|/0/START-2 domain protein [Medicago truncatula]
[Msa]_20502	-	-	GO:0003682//chromatin binding	-	gi|357443673|ref|XP_003592114.1|/0/GT-2 factor [Medicago truncatula]
[Msa]_20504	K13199|1|1e-65|252|mtr:MTR_7g081660|plasminogen activator inhibitor 1 RNA-binding protein;K18443|2|2e-63|131|rcu:RCOM_0732470|golgi-specific brefeldin A-resistance guanine nucleotide exchange factor 1	-	GO:0008236//serine-type peptidase activity	GO:0008152//metabolic process	gi|357508071|ref|XP_003624324.1|/0/Subtilisin-like serine protease [Medicago truncatula]
[Msa]_20527	K17756|1|0.0|654|mtr:MTR_4g081080|long-chain-alcohol oxidase [EC:1.1.3.20]	-	-	-	gi|357474781|ref|XP_003607676.1|/0/Annotation was added to scaffolds in November 2011~Long chain fatty alcohol oxidase FAO1 [Medicago truncatula]
[Msa]_20532	K05016|1|0.0|943|cam:101514756|chloride channel 7	-	-	-	gi|657377126|gb|KEH22046.1|/0/ClC chloride channel family protein [Medicago truncatula]
[Msa]_20533	-	-	GO:0003746//translation elongation factor activity;GO:0003924//GTPase activity;GO:0005525//GTP binding	GO:0006414//translational elongation;GO:0006184	gi|657402392|gb|KEH41290.1|/0/translation elongation factor EF-2 subunit [Medicago truncatula]
[Msa]_20536	K00695|1|0.0|1608|mtr:MTR_4g124660|sucrose synthase [EC:2.4.1.13]	-	GO:0016157//sucrose synthase activity	GO:0009058//biosynthetic process;GO:0005985//sucrose metabolic process	gi|3915046|sp|O65026.1|SUSY_MEDSA/0/RecName: Full=Sucrose synthase; AltName: Full=Sucrose-UDP glucosyltransferase [Medicago sativa]
[Msa]_20548	K08150|1|4e-41|171|pmum:103325149|MFS transporter, SP family, solute carrier family 2 (myo-inositol transporter), member 13	GO:0016021//integral component of membrane	GO:0022891//substrate-specific transmembrane transporter activity	GO:0055085//transmembrane transport	gi|657396332|gb|KEH36403.1|/0/tonoplast monosaccharide transporter 2 [Medicago truncatula]
[Msa]_20552	K14950|1|2e-13|79.0|mdm:103402360|cation-transporting ATPase 13A1 [EC:3.6.3.-];K01687|2|5e-12|74.3|cvr:CHLNCDRAFT_58991|dihydroxy-acid dehydratase [EC:4.2.1.9]	-	-	-	gi|657395705|gb|AES73629.2|/0/clathrin assembly plant-like protein, putative [Medicago truncatula]
[Msa]_20553	K12820|1|0.0|789|mtr:MTR_1g086640|pre-mRNA-splicing factor ATP-dependent RNA helicase DHX15/PRP43 [EC:3.6.4.13]	-	GO:0003676//nucleic acid binding;GO:0005524//ATP binding;GO:0008026//ATP-dependent helicase activity	-	gi|357442187|ref|XP_003591371.1|/0/ATP-dependent RNA helicase-like protein [Medicago truncatula]
[Msa]_20558	K10485|1|9e-32|139|mpp:MICPUCDRAFT_52522|BTB/POZ domain-containing protein 13 (germ cell-less protein-like 1);K10523|2|9e-06|53.5|crb:CARUB_v10012555mg|speckle-type POZ protein	-	-	-	gi|357478787|ref|XP_003609679.1|/0/Kelch-like protein diablo [Medicago truncatula]
[Msa]_20567	K15172|1|2e-28|129|vcn:VOLCADRAFT_106802|transcription elongation factor SPT5	-	-	-	gi|657385322|gb|AES98646.2|/0/ARM repeat CCCH-type zinc finger protein [Medicago truncatula]
[Msa]_20584	K09060|1|4e-36|154|mdm:103410193|plant G-box-binding factor;K10396|2|4e-33|144|pper:PRUPE_ppa001667mg|kinesin family member 5;K01206|5|1e-32|142|cic:CICLE_v10031741mg|alpha-L-fucosidase [EC:3.2.1.51]	-	-	-	gi|657380493|gb|AES82745.2|/1.10967e-97/lanatoside 15-O-acetylesterase [Medicago truncatula]
[Msa]_20594	K12120|1|0.0|997|mtr:MTR_1g085160|phytochrome A	GO:0016020//membrane	GO:0005524//ATP binding;GO:0042803//protein homodimerization activity;GO:0009881//photoreceptor activity;GO:0000155//phosphorelay sensor kinase activity	GO:0000160//phosphorelay signal transduction system;GO:0009585//red, far-red light phototransduction;GO:0017006//protein-tetrapyrrole linkage;GO:0006355//regulation of transcription, DNA-templated;GO:0018298//protein-chromophore linkage;GO:0009584//detection of visible light;GO:0023014//signal transduction by protein phosphorylation	gi|255642605|gb|ACU21560.1|/0/phytochrome A [Medicago sativa]
[Msa]_20600	K06617|1|0.0|265|cit:102625978|raffinose synthase [EC:2.4.1.82]	-	-	-	gi|657380689|gb|KEH24792.1|/0/raffinose synthase or seed inhibition protein [Medicago truncatula]
[Msa]_20611	K00549|1|0.0|647|mtr:MTR_7g086300|5-methyltetrahydropteroyltriglutamate--homocysteine methyltransferase [EC:2.1.1.14]	-	GO:0008270//zinc ion binding;GO:0003871//5-methyltetrahydropteroyltriglutamate-homocysteine S-methyltransferase activity	GO:0009086//methionine biosynthetic process;GO:0032259//methylation	gi|357508777|ref|XP_003624677.1|/0/Methionine synthase [Medicago truncatula]
[Msa]_20612	K17985|1|0.0|402|cam:101511532|activating molecule in BECN1-regulated autophagy protein 1	-	-	-	gi|657403603|gb|KEH42444.1|/0/transducin/WD-like repeat-protein [Medicago truncatula]
[Msa]_20620	K00058|1|0.0|1164|mtr:MTR_4g005880|D-3-phosphoglycerate dehydrogenase [EC:1.1.1.95]	-	GO:0051287//NAD binding;GO:0004617//phosphoglycerate dehydrogenase activity;GO:0016597//amino acid binding	GO:0006564//L-serine biosynthetic process;GO:0055114//oxidation-reduction process	gi|357467711|ref|XP_003604140.1|/0/Phosphoglycerate dehydrogenase [Medicago truncatula]
[Msa]_20627	K13667|1|0.0|451|gmx:100789969|protein glucosyltransferase [EC:2.4.1.-]	-	-	-	gi|657371467|gb|KEH17460.1|/0/glycosyltransferase family 90 protein [Medicago truncatula]
[Msa]_20631	-	-	-	-	gi|657383355|gb|KEH27080.1|/0/protein vernalization insensitive-like protein [Medicago truncatula]
[Msa]_20655	-	-	-	-	gi|357438753|ref|XP_003589653.1|/6.72062e-60/hypothetical protein MTR_1g031620 [Medicago truncatula]
[Msa]_20675	K15601|1|1e-98|362|jcu:105650086|lysine-specific demethylase 3 [EC:1.14.11.-];K03021|2|3e-09|65.1|ota:Ot01g06000|DNA-directed RNA polymerase III subunit RPC2 [EC:2.7.7.6]	GO:0016020//membrane	-	-	gi|357447203|ref|XP_003593877.1|/0/Early-responsive to dehydration [Medicago truncatula]
[Msa]_20681	K15920|1|0.0|887|bvg:104901578|beta-D-xylosidase 4 [EC:3.2.1.37]	-	GO:0004553//hydrolase activity, hydrolyzing O-glycosyl compounds	GO:0005975//carbohydrate metabolic process	gi|357449039|ref|XP_003594795.1|/0/Beta xylosidase [Medicago truncatula]
[Msa]_2069	K05658|1|9e-163|409|bvg:104905624|ATP-binding cassette, subfamily B (MDR/TAP), member 1 [EC:3.6.3.44]	-	-	-	gi|220966835|gb|ACL97385.1|/0/Gag-Pol polyprotein [Medicago truncatula]
[Msa]_20691	K13199|1|7e-77|289|mtr:MTR_7g081660|plasminogen activator inhibitor 1 RNA-binding protein;K18443|2|3e-52|207|rcu:RCOM_0732470|golgi-specific brefeldin A-resistance guanine nucleotide exchange factor 1;K11267|5|8e-36|153|mtr:MTR_091s0011|sister chromatid cohesion protein PDS5	-	GO:0042802//identical protein binding;GO:0004252//serine-type endopeptidase activity	GO:0043086//negative regulation of catalytic activity;GO:0006508//proteolysis	gi|357508073|ref|XP_003624325.1|/0/Subtilisin-like serine protease [Medicago truncatula]
[Msa]_20692	-	-	-	-	gi|657385181|gb|AES98203.2|/2.38502e-179/transcription factor [Medicago truncatula]
[Msa]_20696	K01074|1|1e-19|99.8|gmx:102659903|palmitoyl-protein thioesterase [EC:3.1.2.22]	-	-	-	gi|657391092|gb|AES92187.2|/0/inter-alpha-trypsin inhibitor heavy chain-like protein [Medicago truncatula]
[Msa]_20698	K00703|1|0.0|414|mtr:MTR_3g091570|starch synthase [EC:2.4.1.21]	-	GO:0009011//starch synthase activity	GO:0009250//glucan biosynthetic process	gi|357463955|ref|XP_003602259.1|/0/Soluble starch synthase [Medicago truncatula]
[Msa]_20704	K00615|1|7e-138|236|cam:101500139|transketolase [EC:2.2.1.1]	-	-	-	gi|359490179|ref|XP_002266494.2|/3.70953e-126/PREDICTED: transketolase, chloroplastic-like [Vitis vinifera]
[Msa]_2071	K12472|1|3e-08|62.8|bvg:104885038|epidermal growth factor receptor substrate 15;K15728|3|1e-07|60.5|obr:102716038|phosphatidate phosphatase LPIN [EC:3.1.3.4];K14572|4|6e-07|44.3|bpg:Bathy05g03670|midasin	-	-	-	gi|357509001|ref|XP_003624789.1|/0/hypothetical protein MTR_7g087490 [Medicago truncatula]
[Msa]_20721	K03327|1|0.0|449|obr:102722947|multidrug resistance protein, MATE family	GO:0016020//membrane	GO:0015297//antiporter activity;GO:0015238//drug transmembrane transporter activity	GO:0006855//drug transmembrane transport	gi|657399602|gb|KEH39009.1|/0/MATE efflux family protein [Medicago truncatula]
[Msa]_20732	K02132|1|1e-17|77.0|mtr:MTR_1g006010|F-type H+-transporting ATPase subunit alpha;K02946|3|1e-15|78.2|mtr:MTR_1g006120|small subunit ribosomal protein S10	-	-	-	gi|357479883|ref|XP_003610227.1|/4.40344e-79/Ycf68 [Medicago truncatula]
[Msa]_20758	-	-	-	-	gi|357479623|ref|XP_003610097.1|/0/Protein VERNALIZATION INSENSITIVE [Medicago truncatula]
[Msa]_20777	K04730|1|5e-96|323|cit:102611106|interleukin-1 receptor-associated kinase 1 [EC:2.7.11.1]	-	GO:0004672//protein kinase activity;GO:0000166//nucleotide binding	GO:0016310//phosphorylation	gi|657376486|gb|KEH21564.1|/0/LRR receptor-like kinase family protein [Medicago truncatula]
[Msa]_20786	K04733|1|2e-70|268|ppp:PHYPADRAFT_200536|interleukin-1 receptor-associated kinase 4 [EC:2.7.11.1]	-	-	-	gi|657375827|gb|AET05012.2|/0/LRR receptor-like kinase family protein [Medicago truncatula]
[Msa]_20811	K13947|1|2e-135|177|cit:102631111|auxin efflux carrier family	-	-	-	gi|565354683|ref|XP_006344239.1|/5.87173e-132/PREDICTED: auxin efflux carrier component 3-like [Solanum tuberosum]
[Msa]_20826	K05016|1|0.0|925|cam:101514756|chloride channel 7	-	-	-	gi|657377126|gb|KEH22046.1|/0/ClC chloride channel family protein [Medicago truncatula]
[Msa]_20844	K18443|1|3e-45|122|rcu:RCOM_0732470|golgi-specific brefeldin A-resistance guanine nucleotide exchange factor 1	-	-	-	gi|502106337|ref|XP_004492919.1|/0/PREDICTED: subtilisin-like protease-like [Cicer arietinum]
[Msa]_20854	K06207|1|0.0|999|cam:101494033|GTP-binding protein	-	-	-	gi|657402712|gb|KEH41587.1|/0/GTP-binding protein TypA/BipA [Medicago truncatula]
[Msa]_20857	K06617|1|0.0|739|cam:101497789|raffinose synthase [EC:2.4.1.82]	-	-	-	gi|657390675|gb|AES91600.2|/0/raffinose synthase or seed inhibition protein [Medicago truncatula]
[Msa]_20867	K18443|1|2e-57|150|rcu:RCOM_0732470|golgi-specific brefeldin A-resistance guanine nucleotide exchange factor 1	-	-	-	gi|502106337|ref|XP_004492919.1|/0/PREDICTED: subtilisin-like protease-like [Cicer arietinum]
[Msa]_20873	K14508|1|0.0|533|gmx:100217338|regulatory protein NPR1	-	-	-	gi|351726319|ref|NP_001238658.1|/0/NPR1-1 protein [Glycine max]
[Msa]_20874	K00327|1|0.0|1264|mtr:MTR_4g128020|NADPH-ferrihemoprotein reductase [EC:1.6.2.4]	GO:0005789//endoplasmic reticulum membrane	GO:0003958//NADPH-hemoprotein reductase activity;GO:0005506//iron ion binding;GO:0010181//FMN binding	GO:0055114//oxidation-reduction process	gi|357479647|ref|XP_003610109.1|/0/NADPH cytochrome P450 reductase [Medicago truncatula]
[Msa]_20893	K15718|1|0.0|1379|mtr:MTR_8g018730|linoleate 9S-lipoxygenase [EC:1.13.11.58]	-	-	-	gi|357513827|ref|XP_003627202.1|/0/Seed lipoxygenase [Medicago truncatula]
[Msa]_20966	K14692|1|0.0|488|cam:101501520|solute carrier family 30 (zinc transporter), member 5/7	-	-	-	gi|657382628|gb|KEH26502.1|/0/cation diffusion facilitator family transporter [Medicago truncatula]
[Msa]_20984	K01897|1|0.0|917|mtr:MTR_4g027260|long-chain acyl-CoA synthetase [EC:6.2.1.3]	-	GO:0016874//ligase activity	GO:0008152//metabolic process	gi|357462487|ref|XP_003601525.1|/0/Annotation was added to scaffolds in November 2011~Long-chain-fatty-acid-CoA ligase [Medicago truncatula]
[Msa]_20986	K16302|1|7e-102|262|vvi:100245434|metal transporter CNNM;K15449|3|1e-101|276|pvu:PHAVU_001G014500g|tRNA wybutosine-synthesizing protein 1 [EC:4.1.3.44]	-	-	-	gi|657394010|gb|AES71005.2|/0/methyltransferase PMT16, putative [Medicago truncatula]
[Msa]_20998	-	-	-	-	gi|355480219|gb|AES61422.1|/0/DUF1399 family protein [Medicago truncatula]
[Msa]_21008	K08819|1|0.0|908|cam:101508577|cyclin-dependent kinase 12/13 [EC:2.7.11.22 2.7.11.23]	-	-	-	gi|355508518|gb|AES89660.1|/0/cyclin-dependent kinase [Medicago truncatula]
[Msa]_21015	K08869|1|0.0|513|gmx:100805603|aarF domain-containing kinase	-	-	-	gi|449512720|ref|XP_004164124.1|/0/PREDICTED: uncharacterized protein sll0005-like [Cucumis sativus]
[Msa]_2102	K04422|1|2e-104|337|rcu:RCOM_0220640|mitogen-activated protein kinase kinase kinase 13 [EC:2.7.11.25]	-	-	-	gi|657381666|gb|KEH25628.1|/0/octicosapeptide/phox/Bem1p domain kinase superfamily protein [Medicago truncatula]
[Msa]_21066	K03255|1|2e-37|158|smo:SELMODRAFT_442478|protein TIF31	-	-	-	gi|657378098|gb|KEH22891.1|/0/double-strand telomere-binding protein, putative [Medicago truncatula]
[Msa]_21076	-	-	-	-	gi|657395038|gb|AES72566.2|/0/OPT family oligopeptide transporter [Medicago truncatula]
[Msa]_21087	K01662|1|0.0|1379|mtr:MTR_3g107740|1-deoxy-D-xylulose-5-phosphate synthase [EC:2.2.1.7]	-	-	-	gi|355492488|gb|AES73691.1|/0/1-deoxy-D-xylulose-5-phosphate synthase [Medicago truncatula]
[Msa]_21104	K04730|1|2e-148|527|mdm:103410524|interleukin-1 receptor-associated kinase 1 [EC:2.7.11.1];K04733|4|1e-76|288|smo:SELMODRAFT_78793|interleukin-1 receptor-associated kinase 4 [EC:2.7.11.1]	-	-	-	gi|657395977|gb|AES73970.2|/0/wall associated kinase-like protein [Medicago truncatula]
[Msa]_21106	-	-	-	-	gi|657390318|gb|KEH31866.1|/0/microtubule-associated TORTIFOLIA-like protein [Medicago truncatula]
[Msa]_21108	K01052|1|3e-84|314|cvr:CHLNCDRAFT_53131|lysosomal acid lipase/cholesteryl ester hydrolase [EC:3.1.1.13]	-	-	GO:0006629//lipid metabolic process	gi|357521075|ref|XP_003630826.1|/0/Lipase [Medicago truncatula]
[Msa]_21148	K03283|1|0.0|353|jcu:105647830|heat shock 70kDa protein 1/8;K06758|1|0.0|353|jcu:105647830|L1 cell adhesion molecule like protein	-	-	-	gi|657381763|gb|KEH25725.1|/0/heat shock cognate 70 kDa-like protein [Medicago truncatula]
[Msa]_21164	K12828|1|5e-28|127|mdm:103414142|splicing factor 3B subunit 1	-	GO:0016747//transferase activity, transferring acyl groups other than amino-acyl groups	GO:0008152//metabolic process	gi|357508295|ref|XP_003624436.1|/0/Acyltransferase-like protein [Medicago truncatula]
[Msa]_21165	K15718|1|0.0|1496|mtr:MTR_8g018590|linoleate 9S-lipoxygenase [EC:1.13.11.58]	-	GO:0005506//iron ion binding;GO:0016165//linoleate 13S-lipoxygenase activity	GO:0031408//oxylipin biosynthetic process;GO:0055114//oxidation-reduction process	gi|357513801|ref|XP_003627189.1|/0/Lipoxygenase [Medicago truncatula]
[Msa]_21175	K11498|1|5e-11|70.9|egr:104444187|centromeric protein E;K09291|2|3e-07|58.5|pvu:PHAVU_005G045700g|nucleoprotein TPR	-	-	-	gi|355492413|gb|AES73616.1|/0/phox (PX) domain protein [Medicago truncatula]
[Msa]_21187	K12472|1|4e-29|107|bvg:104885038|epidermal growth factor receptor substrate 15	-	-	-	gi|657388494|gb|KEH30429.1|/8.34725e-137/BURP domain protein [Medicago truncatula]
[Msa]_21191	K13464|1|9e-53|209|mtr:MTR_2g042900|jasmonate ZIM domain-containing protein	-	-	-	gi|657397965|gb|KEH37602.1|/1.11853e-62/jasmonate zim-domain protein [Medicago truncatula]
[Msa]_21192	K15920|1|0.0|548|cit:102619285|beta-D-xylosidase 4 [EC:3.2.1.37]	-	GO:0004553//hydrolase activity, hydrolyzing O-glycosyl compounds	GO:0005975//carbohydrate metabolic process	gi|357449039|ref|XP_003594795.1|/0/Beta xylosidase [Medicago truncatula]
[Msa]_21213	-	-	-	-	-
[Msa]_21218	K15601|1|1e-103|348|jcu:105650086|lysine-specific demethylase 3 [EC:1.14.11.-];K15813|3|7e-07|57.0|mdm:103426165|beta-amyrin synthase [EC:5.4.99.39];K03021|4|1e-06|56.2|ota:Ot01g06000|DNA-directed RNA polymerase III subunit RPC2 [EC:2.7.7.6]	-	-	-	gi|657389025|gb|KEH30803.1|/0/ERD (early-responsive to dehydration stress) family protein [Medicago truncatula]
[Msa]_21224	K06617|1|0.0|1533|mtr:MTR_5g096820|raffinose synthase [EC:2.4.1.82]	-	GO:0003824//catalytic activity	GO:0008152//metabolic process	gi|357495237|ref|XP_003617907.1|/0/Alkaline alpha galactosidase I [Medicago truncatula]
[Msa]_21254	K18443|1|5e-129|249|rcu:RCOM_0732470|golgi-specific brefeldin A-resistance guanine nucleotide exchange factor 1;K11267|4|5e-53|210|mtr:MTR_091s0011|sister chromatid cohesion protein PDS5;K13199|5|2e-38|161|mtr:MTR_7g081660|plasminogen activator inhibitor 1 RNA-binding protein	-	-	-	gi|502134384|ref|XP_004502100.1|/0/PREDICTED: subtilisin-like protease-like [Cicer arietinum]
[Msa]_21259	K06617|1|0.0|995|cam:101497789|raffinose synthase [EC:2.4.1.82]	-	-	-	gi|657390675|gb|AES91600.2|/0/raffinose synthase or seed inhibition protein [Medicago truncatula]
[Msa]_21264	K00232|1|0.0|702|mtr:MTR_4g100640|acyl-CoA oxidase [EC:1.3.3.6]	GO:0005777//peroxisome	GO:0050660//flavin adenine dinucleotide binding;GO:0003995//acyl-CoA dehydrogenase activity;GO:0003997//acyl-CoA oxidase activity	GO:0006635//fatty acid beta-oxidation	gi|357476797|ref|XP_003608684.1|/0/Peroxisomal acyl-CoA oxidase 1A [Medicago truncatula]
[Msa]_21272	K12309|1|0.0|965|pxb:103943992|beta-galactosidase [EC:3.2.1.23]	-	GO:0004565//beta-galactosidase activity	GO:0005975//carbohydrate metabolic process	gi|657396062|gb|KEH36209.1|/0/beta-galactosidase-like protein [Medicago truncatula]
[Msa]_21275	-	-	GO:0003677//DNA binding	-	gi|357488501|ref|XP_003614538.1|/0/Agenet and bromo-adjacent homology (BAH) domain-containing protein-like protein [Medicago truncatula]
[Msa]_21284	K08956|1|0.0|666|pvu:PHAVU_011G162000g|AFG3 family protein [EC:3.4.24.-]	-	-	-	gi|593262092|ref|XP_007133225.1|/0/hypothetical protein PHAVU_011G162000g [Phaseolus vulgaris]
[Msa]_21312	K03695|1|0.0|892|cam:101489671|ATP-dependent Clp protease ATP-binding subunit ClpB	-	GO:0017111//nucleoside-triphosphatase activity;GO:0005524//ATP binding	GO:0019538//protein metabolic process;GO:0006950//response to stress	gi|657390488|gb|KEH32009.1|/0/ATP-dependent chaperone ClpB [Medicago truncatula]
[Msa]_21324	K13506|1|1e-16|54.7|mdm:103446271|glycerol-3-phosphate O-acyltransferase 3/4 [EC:2.3.1.15];K14294|4|7e-16|87.0|gmx:102664750|partner of Y14 and mago;K01835|5|7e-14|61.6|mtr:MTR_1g102030|phosphoglucomutase [EC:5.4.2.2]	-	-	-	gi|657386678|gb|AES87023.2|/0/GDP-fucose O-fucosyltransferase-like protein [Medicago truncatula]
[Msa]_21345	K11000|1|3e-15|85.1|egr:104423677|callose synthase [EC:2.4.1.-];K01652|2|5e-09|64.3|sly:101253806|acetolactate synthase I/II/III large subunit [EC:2.2.1.6];K14304|3|5e-08|60.8|csl:COCSUDRAFT_56339|nuclear pore complex protein Nup85	-	-	-	gi|657388671|gb|KEH30567.1|/0/integral membrane single C2 domain protein [Medicago truncatula]
[Msa]_21353	-	-	-	-	gi|657403614|gb|KEH42455.1|/0/hypothetical protein MTR_1g069440 [Medicago truncatula]
[Msa]_21361	K04079|1|0.0|718|rcu:RCOM_1582180|molecular chaperone HtpG	-	GO:0005524//ATP binding;GO:0051082//unfolded protein binding	GO:0006457//protein folding;GO:0006950//response to stress	gi|720017005|ref|XP_010261331.1|/0/PREDICTED: heat shock protein 83 [Nelumbo nucifera]
[Msa]_21384	K05681|1|2e-72|218|ppp:PHYPADRAFT_168716|ATP-binding cassette, subfamily G (WHITE), member 2	GO:0016020//membrane	GO:0005524//ATP binding;GO:0016887//ATPase activity	GO:0006200	gi|357510475|ref|XP_003625526.1|/0/ABC transporter G family member [Medicago truncatula]
[Msa]_21393	K14544|1|8e-81|302|csl:COCSUDRAFT_65874|U3 small nucleolar RNA-associated protein 22;K08770|2|1e-35|152|ath:AT1G64470|ubiquitin C	-	-	-	gi|657380520|gb|KEH24633.1|/0/phosphatidylinositol 3- and 4-kinase [Medicago truncatula]
[Msa]_21404	K14514|1|0.0|683|mtr:MTR_132s0008|ethylene-insensitive protein 3	-	-	-	gi|261157176|gb|ACX54782.1|/0/ethylene insensitive-like protein 1 [Medicago truncatula]
[Msa]_21405	K01895|1|0.0|1500|mtr:MTR_7g084850|acetyl-CoA synthetase [EC:6.2.1.1]	-	GO:0016208//AMP binding;GO:0003987//acetate-CoA ligase activity	GO:0019427//acetyl-CoA biosynthetic process from acetate	gi|357508539|ref|XP_003624558.1|/0/Acetyl-coenzyme A synthetase [Medicago truncatula]
[Msa]_21417	K01835|1|3e-63|244|mtr:MTR_1g102030|phosphoglucomutase [EC:5.4.2.2];K13506|2|1e-27|125|mdm:103446271|glycerol-3-phosphate O-acyltransferase 3/4 [EC:2.3.1.15];K14294|3|9e-08|60.1|gmx:102664750|partner of Y14 and mago	-	-	-	gi|657398446|gb|AES65954.2|/0/GDP-fucose O-fucosyltransferase-like protein [Medicago truncatula]
[Msa]_21419	K10775|1|0.0|763|mtr:MTR_1g064090|phenylalanine ammonia-lyase [EC:4.3.1.24]	GO:0005737//cytoplasm	GO:0045548//phenylalanine ammonia-lyase activity	GO:0009800//cinnamic acid biosynthetic process;GO:0006559//L-phenylalanine catabolic process	gi|357440387|ref|XP_003590471.1|/0/Phenylalanine ammonia-lyase [Medicago truncatula]
[Msa]_21420	K17302|1|1e-38|162|sita:101756047|coatomer, subunit beta';K18681|2|6e-28|127|csl:COCSUDRAFT_60817|DIS3-like exonuclease 1 [EC:3.1.13.-]	-	-	-	gi|595852386|ref|XP_007210299.1|/0/hypothetical protein PRUPE_ppa002543mg [Prunus persica]
[Msa]_21441	K02184|1|5e-107|273|sot:102593556|formin 2	-	-	-	gi|565398204|ref|XP_006364668.1|/0/PREDICTED: uncharacterized protein LOC102596521 isoform X4 [Solanum tuberosum]
[Msa]_21445	K06617|1|0.0|1531|mtr:MTR_5g096820|raffinose synthase [EC:2.4.1.82]	-	GO:0003824//catalytic activity	GO:0008152//metabolic process	gi|357495237|ref|XP_003617907.1|/0/Alkaline alpha galactosidase I [Medicago truncatula]
[Msa]_21448	K01652|1|0.0|1260|mtr:MTR_3g099190|acetolactate synthase I/II/III large subunit [EC:2.2.1.6]	-	GO:0050660//flavin adenine dinucleotide binding;GO:0030976//thiamine pyrophosphate binding;GO:0000287//magnesium ion binding;GO:0003984//acetolactate synthase activity	GO:0009097//isoleucine biosynthetic process;GO:0009099//valine biosynthetic process	gi|164453114|gb|ABY57316.1|/0/acetolactate synthase [Medicago littoralis]
[Msa]_21449	K14494|1|3e-43|177|pvu:PHAVU_008G235500g|DELLA protein	-	-	-	gi|657400126|gb|KEH39451.1|/0/GRAS family transcription factor [Medicago truncatula]
[Msa]_21464	K09487|1|0.0|501|mtr:MTR_5g097320|heat shock protein 90kDa beta	-	GO:0005524//ATP binding;GO:0051082//unfolded protein binding	GO:0006457//protein folding;GO:0006950//response to stress	gi|357495325|ref|XP_003617951.1|/0/Heat-shock protein [Medicago truncatula]
[Msa]_21469	K10775|1|0.0|865|cam:101496077|phenylalanine ammonia-lyase [EC:4.3.1.24]	-	-	-	gi|657379705|gb|KEH24018.1|/0/phenylalanine ammonia-lyase-like protein [Medicago truncatula]
[Msa]_21474	K15920|1|0.0|818|pmum:103319154|beta-D-xylosidase 4 [EC:3.2.1.37]	-	GO:0004553//hydrolase activity, hydrolyzing O-glycosyl compounds	GO:0005975//carbohydrate metabolic process	gi|357511337|ref|XP_003625957.1|/0/Beta-xylosidase [Medicago truncatula]
[Msa]_21475	K00058|1|0.0|1154|mtr:MTR_4g005880|D-3-phosphoglycerate dehydrogenase [EC:1.1.1.95]	-	GO:0051287//NAD binding;GO:0004617//phosphoglycerate dehydrogenase activity;GO:0016597//amino acid binding	GO:0006564//L-serine biosynthetic process;GO:0055114//oxidation-reduction process	gi|357467711|ref|XP_003604140.1|/0/Phosphoglycerate dehydrogenase [Medicago truncatula]
[Msa]_21488	-	-	-	-	gi|657393755|gb|KEH34544.1|/8.94746e-89/transmembrane protein, putative [Medicago truncatula]
[Msa]_21510	K08332|1|4e-71|270|smo:SELMODRAFT_51906|vacuolar protein 8	-	-	-	gi|657396739|gb|AES64073.2|/0/plant U-box protein [Medicago truncatula]
[Msa]_21513	-	-	-	-	gi|357443673|ref|XP_003592114.1|/0/GT-2 factor [Medicago truncatula]
[Msa]_21515	K05391|1|0.0|594|cam:101497248|cyclic nucleotide gated channel, other eukaryote	-	-	-	gi|657372899|gb|KEH18669.1|/0/cyclic nucleotide-gated ion channel-like protein [Medicago truncatula]
[Msa]_21536	K13947|1|0.0|504|cit:102631111|auxin efflux carrier family	GO:0044425;GO:0005886//plasma membrane	-	GO:0050896//response to stimulus;GO:0050789;GO:0044765//single-organism transport;GO:0048589//developmental growth;GO:0048765//root hair cell differentiation;GO:0007389//pattern specification process	gi|568829723|ref|XP_006469168.1|/0/PREDICTED: auxin efflux carrier component 3-like [Citrus sinensis]
[Msa]_21541	-	-	-	-	gi|657384162|gb|AES95046.2|/0/FG-GAP repeat protein [Medicago truncatula]
[Msa]_21553	K09527|1|0.0|1012|cam:101515243|DnaJ homolog subfamily C member 7	-	-	-	gi|657394237|gb|KEH34906.1|/0/TPR repeat thioredoxin TTL1-like protein [Medicago truncatula]
[Msa]_21555	K00695|1|0.0|172|gmx:100788717|sucrose synthase [EC:2.4.1.13]	-	-	-	gi|657398021|gb|KEH37657.1|/0/sucrose synthase [Medicago truncatula]
[Msa]_2158	K05681|1|1e-56|223|ppp:PHYPADRAFT_168716|ATP-binding cassette, subfamily G (WHITE), member 2	-	-	-	gi|657372331|gb|AET01510.2|/0/drug resistance transporter-like ABC domain protein [Medicago truncatula]
[Msa]_21581	K12130|1|0.0|644|mtr:MTR_3g092780|pseudo-response regulator 5	-	GO:0000156//phosphorelay response regulator activity	GO:0035556//intracellular signal transduction;GO:0000160//phosphorelay signal transduction system;GO:0006355//regulation of transcription, DNA-templated	gi|657395065|gb|KEH35489.1|/0/PRR response regulator [Medicago truncatula]
[Msa]_21606	K16055|1|0.0|1424|mtr:MTR_8g105740|trehalose 6-phosphate synthase/phosphatase [EC:2.4.1.15 3.1.3.12]	-	GO:0003824//catalytic activity	GO:0005992//trehalose biosynthetic process	gi|357521377|ref|XP_003630977.1|/0/Alpha,alpha-trehalose-phosphate synthase [Medicago truncatula]
[Msa]_21634	K15173|1|5e-119|429|pop:POPTR_0007s15340g|transcription termination factor 2 [EC:3.6.4.-];K15083|2|7e-109|395|pop:POPTR_0007s15350g|DNA repair protein RAD16	-	-	-	gi|657396583|gb|AES63749.2|/0/SNF2, helicase and zinc finger protein [Medicago truncatula]
[Msa]_21635	K17469|1|0.0|458|mus:103987759|sulfate transporter 2, low-affinity	-	-	-	gi|119588252|gb|ABK35754.1|/0/sulfate transporter [Populus tremula x Populus alba]
[Msa]_21653	K08740|1|2e-22|108|gsl:Gasu_57130|DNA mismatch repair protein MSH4;K14550|2|5e-06|54.3|cre:CHLREDRAFT_190833|U3 small nucleolar RNA-associated protein 10	-	-	-	gi|657400811|gb|KEH39907.1|/0/Smr (small MutS-related) domain protein [Medicago truncatula]
[Msa]_21670	K14509|1|0.0|382|cmo:103483624|ethylene receptor [EC:2.7.13.-]	GO:0005789//endoplasmic reticulum membrane	GO:0000156//phosphorelay response regulator activity;GO:0005524//ATP binding;GO:0000155//phosphorelay sensor kinase activity	GO:0035556//intracellular signal transduction;GO:0006355//regulation of transcription, DNA-templated;GO:0023014//signal transduction by protein phosphorylation;GO:0009873//ethylene-activated signaling pathway	gi|459354670|gb|AGG55711.1|/0/ethylene receptor 2-2 [Gossypium arboreum]
[Msa]_21696	K14026|1|0.0|1140|cam:101494190|SEL1 protein	-	-	-	gi|657376330|gb|AET05603.2|/0/Sel1 repeat protein [Medicago truncatula]
[Msa]_21698	K08176|1|0.0|576|mtr:MTR_1g043220|MFS transporter, PHS family, inorganic phosphate transporter	GO:0016021//integral component of membrane	GO:0005315//inorganic phosphate transmembrane transporter activity	GO:0006817//phosphate ion transport;GO:0055085//transmembrane transport	gi|357439523|ref|XP_003590039.1|/0/Inorganic phosphate transporter 1-1 [Medicago truncatula]
[Msa]_21701	K14494|1|1e-38|134|pvu:PHAVU_008G235500g|DELLA protein	-	-	-	gi|657400127|gb|KEH39452.1|/0/GRAS family transcription factor [Medicago truncatula]
[Msa]_21751	K16302|1|3e-166|360|vvi:100245434|metal transporter CNNM	-	-	-	gi|357464711|ref|XP_003602637.1|/0/Ankyrin-like protein [Medicago truncatula]
[Msa]_2176	K05666|1|0.0|1705|mtr:MTR_1g099280|ATP-binding cassette, subfamily C (CFTR/MRP), member 2	-	-	-	gi|657405120|gb|AES62402.2|/0/ABC transporter-like family-protein [Medicago truncatula]
[Msa]_21774	K17550|1|2e-52|135|ppp:PHYPADRAFT_3938|protein phosphatase 1 regulatory subunit 7	-	-	-	gi|657370428|gb|KEH16555.1|/0/protein phosphatase 1 regulatory subunit, putative [Medicago truncatula]
[Msa]_21793	K13506|1|4e-83|310|mdm:103446271|glycerol-3-phosphate O-acyltransferase 3/4 [EC:2.3.1.15];K01835|2|9e-37|156|mtr:MTR_1g102030|phosphoglucomutase [EC:5.4.2.2];K14294|4|1e-06|56.6|gmx:102664750|partner of Y14 and mago	-	-	-	gi|657396181|gb|KEH36297.1|/0/GDP-fucose O-fucosyltransferase-like protein [Medicago truncatula]
[Msa]_21799	K00549|1|0.0|1165|mtr:MTR_7g086300|5-methyltetrahydropteroyltriglutamate--homocysteine methyltransferase [EC:2.1.1.14]	-	GO:0008270//zinc ion binding;GO:0003871//5-methyltetrahydropteroyltriglutamate-homocysteine S-methyltransferase activity	GO:0009086//methionine biosynthetic process;GO:0032259//methylation	gi|357508777|ref|XP_003624677.1|/0/Methionine synthase [Medicago truncatula]
[Msa]_21800	K10636|1|0.0|1165|mtr:MTR_3g007760|autocrine motility factor receptor [EC:2.3.2.27]	-	GO:0008270//zinc ion binding;GO:0016874//ligase activity	-	gi|357455727|ref|XP_003598144.1|/0/E3 ubiquitin-protein ligase synoviolin [Medicago truncatula]
[Msa]_21808	K01897|1|0.0|650|mtr:MTR_4g027260|long-chain acyl-CoA synthetase [EC:6.2.1.3]	-	GO:0016874//ligase activity	GO:0008152//metabolic process	gi|357462487|ref|XP_003601525.1|/0/Annotation was added to scaffolds in November 2011~Long-chain-fatty-acid-CoA ligase [Medicago truncatula]
[Msa]_21819	K15718|1|0.0|877|mtr:MTR_8g018730|linoleate 9S-lipoxygenase [EC:1.13.11.58]	-	-	-	gi|357513825|ref|XP_003627201.1|/0/Seed lipoxygenase [Medicago truncatula]
[Msa]_2182	K01952|1|0.0|1234|cam:101509746|phosphoribosylformylglycinamidine synthase [EC:6.3.5.3]	-	-	-	gi|657380924|gb|KEH24969.1|/0/phosphoribosylformylglycinamidine synthase [Medicago truncatula]
[Msa]_21826	-	-	-	-	gi|657396433|gb|KEH36442.1|/0/dentin sialophosphoprotein-like protein, putative [Medicago truncatula]
[Msa]_21851	K19613|1|1e-42|176|mis:MICPUN_101709|leucine-rich repeat protein SHOC2	-	-	-	gi|357484257|ref|XP_003612416.1|/0/Leucine-rich repeat-containing protein [Medicago truncatula]
[Msa]_21862	K19042|1|5e-77|290|mtr:MTR_5g013690|E3 ubiquitin-protein ligase BOI and related proteins [EC:2.3.2.27]	-	GO:0008270//zinc ion binding	-	gi|657383956|gb|KEH27484.1|/2.93904e-76/SBP (S-ribonuclease-binding protein) family protein [Medicago truncatula]
[Msa]_2187	K05658|1|0.0|2390|gmx:100814667|ATP-binding cassette, subfamily B (MDR/TAP), member 1 [EC:3.6.3.44]	-	-	-	gi|657379723|gb|AES81895.2|/0/ABC transporter B family protein [Medicago truncatula]
[Msa]_21888	K10406|1|1e-13|79.3|sot:102600707|kinesin family member C2/C3;K03006|2|1e-12|76.3|bvg:104891453|DNA-directed RNA polymerase II subunit RPB1 [EC:2.7.7.6]	-	-	-	gi|657388462|gb|KEH30397.1|/7.76136e-163/dehydration-responsive RD22-like protein [Medicago truncatula]
[Msa]_21894	-	-	-	-	gi|355500295|gb|AES81498.1|/0/Pmr5/Cas1p GDSL/SGNH-like acyl-esterase family protein [Medicago truncatula]
[Msa]_21898	K07238|1|5e-14|80.9|dosa:Os02t0196000-01|zinc transporter, ZIP family	GO:0016020//membrane	GO:0046873//metal ion transmembrane transporter activity	GO:0030001//metal ion transport;GO:0055085//transmembrane transport	gi|357506723|ref|XP_003623650.1|/0/ZIP transporter [Medicago truncatula]
[Msa]_21900	K19613|1|5e-19|97.4|ppp:PHYPADRAFT_154057|leucine-rich repeat protein SHOC2	-	-	-	gi|357518509|ref|XP_003629543.1|/0/Disease resistance protein [Medicago truncatula]
[Msa]_21902	K16302|1|4e-78|207|vvi:100245434|metal transporter CNNM	-	GO:0008168//methyltransferase activity	GO:0032259//methylation	gi|502158585|ref|XP_004511207.1|/0/PREDICTED: probable methyltransferase PMT2-like isoform X1 [Cicer arietinum]
[Msa]_21905	K11714|1|2e-08|62.4|csl:COCSUDRAFT_63537|rhamnogalacturonan II specific xylosyltransferase [EC:2.4.2.-]	-	-	-	gi|657374825|gb|AET03500.2|/0/nucleotide-diphospho-sugar transferase family protein [Medicago truncatula]
[Msa]_21909	K00133|1|4e-06|54.7|aly:ARALYDRAFT_312479|aspartate-semialdehyde dehydrogenase [EC:1.2.1.11]	GO:0005622//intracellular	GO:0005215//transporter activity	GO:0006810//transport	gi|357467365|ref|XP_003603967.1|/0/Sec14 cytosolic factor [Medicago truncatula]
[Msa]_21928	-	-	-	-	gi|355479835|gb|AES61038.1|/0/P-loop nucleoside triphosphate hydrolase superfamily protein [Medicago truncatula]
[Msa]_21933	K00327|1|0.0|734|mtr:MTR_4g128020|NADPH-ferrihemoprotein reductase [EC:1.6.2.4]	GO:0005789//endoplasmic reticulum membrane	GO:0003958//NADPH-hemoprotein reductase activity;GO:0005506//iron ion binding;GO:0010181//FMN binding	GO:0055114//oxidation-reduction process	gi|357479647|ref|XP_003610109.1|/0/NADPH cytochrome P450 reductase [Medicago truncatula]
[Msa]_21942	K09527|1|0.0|669|cam:101515243|DnaJ homolog subfamily C member 7	-	-	-	gi|657394237|gb|KEH34906.1|/0/TPR repeat thioredoxin TTL1-like protein [Medicago truncatula]
[Msa]_21951	K00975|1|0.0|399|mtr:MTR_5g097010|glucose-1-phosphate adenylyltransferase [EC:2.7.7.27]	GO:0009507//chloroplast	GO:0008878//glucose-1-phosphate adenylyltransferase activity	GO:0005978//glycogen biosynthetic process;GO:0019252//starch biosynthetic process	gi|357495273|ref|XP_003617925.1|/0/Glucose-1-phosphate adenylyltransferase [Medicago truncatula]
[Msa]_21960	K03696|1|0.0|1380|cam:101489433|ATP-dependent Clp protease ATP-binding subunit ClpC	-	GO:0017111//nucleoside-triphosphatase activity;GO:0005524//ATP binding	GO:0019538//protein metabolic process	gi|657395341|gb|KEH35688.1|/0/ATP-dependent Clp protease ATP-binding subunit [Medicago truncatula]
[Msa]_21963	K12472|1|2e-10|68.9|bvg:104885038|epidermal growth factor receptor substrate 15;K14572|5|5e-09|64.3|pxb:103963852|midasin	-	-	-	gi|358348680|ref|XP_003638372.1|/0/Low-temperature-induced 65 kDa protein [Medicago truncatula]
[Msa]_22004	K09527|1|0.0|856|cam:101515243|DnaJ homolog subfamily C member 7	-	-	-	gi|657394237|gb|KEH34906.1|/0/TPR repeat thioredoxin TTL1-like protein [Medicago truncatula]
[Msa]_22005	K03006|1|7e-08|60.5|ppp:PHYPADRAFT_173475|DNA-directed RNA polymerase II subunit RPB1 [EC:2.7.7.6];K02184|3|7e-08|60.5|sly:101262608|formin 2;K00430|5|6e-07|57.4|obr:102718644|peroxidase [EC:1.11.1.7]	-	-	-	gi|357486347|ref|XP_003613461.1|/0/Microtubule-associated protein TORTIFOLIA1 [Medicago truncatula]
[Msa]_22013	K01835|1|1e-59|203|mtr:MTR_1g102030|phosphoglucomutase [EC:5.4.2.2];K13506|3|1e-27|125|mdm:103446271|glycerol-3-phosphate O-acyltransferase 3/4 [EC:2.3.1.15];K14294|4|9e-08|60.1|gmx:102664750|partner of Y14 and mago	-	-	-	gi|657398446|gb|AES65954.2|/0/GDP-fucose O-fucosyltransferase-like protein [Medicago truncatula]
[Msa]_22015	K01595|1|0.0|995|gmx:100807407|phosphoenolpyruvate carboxylase [EC:4.1.1.31]	-	-	-	gi|657373955|gb|KEH19560.1|/0/phosphoenolpyruvate carboxylase [Medicago truncatula]
[Msa]_22028	K14488|1|4e-44|180|mtr:MTR_4g072370|SAUR family protein	-	-	-	gi|357473659|ref|XP_003607114.1|/2.4968e-43/Auxin-induced protein-like protein [Medicago truncatula]
[Msa]_22033	K01895|1|0.0|1034|mtr:MTR_7g084850|acetyl-CoA synthetase [EC:6.2.1.1]	-	GO:0016208//AMP binding;GO:0003987//acetate-CoA ligase activity	GO:0019427//acetyl-CoA biosynthetic process from acetate	gi|357508539|ref|XP_003624558.1|/0/Acetyl-coenzyme A synthetase [Medicago truncatula]
[Msa]_22057	K01102|1|0.0|466|cam:101488562|pyruvate dehydrogenase phosphatase [EC:3.1.3.43]	-	-	-	gi|502085166|ref|XP_004487853.1|/0/PREDICTED: probable protein phosphatase 2C 40-like [Cicer arietinum]
[Msa]_22058	K14404|1|3e-07|49.3|pxb:103952383|cleavage and polyadenylation specificity factor subunit 4	-	-	-	gi|357479117|ref|XP_003609844.1|/0/YTH domain family protein [Medicago truncatula]
[Msa]_22063	K17086|1|0.0|816|mtr:MTR_3g105950|transmembrane 9 superfamily member 2/4	GO:0016021//integral component of membrane	-	-	gi|357466013|ref|XP_003603291.1|/0/Transmembrane 9 superfamily protein member [Medicago truncatula]
[Msa]_22069	K06617|1|0.0|667|pop:POPTR_0007s02450g|raffinose synthase [EC:2.4.1.82]	-	-	-	gi|566179225|ref|XP_002309828.2|/0/hypothetical protein POPTR_0007s02450g [Populus trichocarpa]
[Msa]_22089	K15920|1|0.0|409|pop:POPTR_0001s21430g|beta-D-xylosidase 4 [EC:3.2.1.37]	-	GO:0004553//hydrolase activity, hydrolyzing O-glycosyl compounds	GO:0005975//carbohydrate metabolic process	gi|357449039|ref|XP_003594795.1|/0/Beta xylosidase [Medicago truncatula]
[Msa]_22092	K10775|1|0.0|1402|mtr:MTR_1g064090|phenylalanine ammonia-lyase [EC:4.3.1.24]	GO:0005737//cytoplasm	GO:0045548//phenylalanine ammonia-lyase activity	GO:0009800//cinnamic acid biosynthetic process;GO:0006559//L-phenylalanine catabolic process	gi|357440387|ref|XP_003590471.1|/0/Phenylalanine ammonia-lyase [Medicago truncatula]
[Msa]_22097	K14513|1|2e-35|152|mtr:MTR_2g062640|ethylene-insensitive protein 2;K14487|2|5e-19|97.4|mtr:MTR_5g016310|auxin responsive GH3 gene family;K03283|3|8e-17|90.1|mtr:MTR_2g101470|heat shock 70kDa protein 1/8;K06758|3|8e-17|90.1|mtr:MTR_2g101470|L1 cell adhesion molecule like protein;K00873|4|5e-16|87.4|gmx:100804313|pyruvate kinase [EC:2.7.1.40];K08238|5|7e-15|83.6|mtr:MTR_8g058450|xyloglucan 6-xylosy…	-	-	-	gi|388490808|gb|AFK33470.1|/3.23972e-89/unknown [Medicago truncatula]
[Msa]_22100	K04079|1|0.0|1375|mtr:MTR_5g096430|molecular chaperone HtpG	-	GO:0005524//ATP binding;GO:0051082//unfolded protein binding	GO:0006457//protein folding;GO:0006950//response to stress	gi|357495169|ref|XP_003617873.1|/0/Heat shock protein [Medicago truncatula]
[Msa]_22114	K14835|1|0.0|974|mtr:MTR_3g060700|ribosomal RNA methyltransferase Nop2 [EC:2.1.1.-]	-	-	-	gi|657393247|gb|KEH34085.1|/0/NOL1/NOP2/sun family RNA methylase, putative [Medicago truncatula]
[Msa]_22118	K14544|1|1e-52|209|csl:COCSUDRAFT_65874|U3 small nucleolar RNA-associated protein 22	-	GO:0016301//kinase activity;GO:0016773//phosphotransferase activity, alcohol group as acceptor	GO:0016310//phosphorylation	gi|357502585|ref|XP_003621581.1|/0/Phosphatidylinositol 4-kinase type 2-beta [Medicago truncatula]
[Msa]_22119	K02433|1|3e-21|104|smo:SELMODRAFT_440512|aspartyl-tRNA(Asn)/glutamyl-tRNA(Gln) amidotransferase subunit A [EC:6.3.5.6 6.3.5.7]	-	GO:0016884//carbon-nitrogen ligase activity, with glutamine as amido-N-donor;GO:0016740//transferase activity	-	gi|357521651|ref|XP_003631114.1|/0/Glutamyl-tRNA(Gln) amidotransferase subunit A [Medicago truncatula]
[Msa]_22124	K01968|1|0.0|698|mtr:MTR_1g071610|3-methylcrotonyl-CoA carboxylase alpha subunit [EC:6.4.1.4]	-	-	-	gi|357440645|ref|XP_003590600.1|/0/Methylcrotonoyl-CoA carboxylase subunit alpha [Medicago truncatula]
[Msa]_22137	-	-	-	-	gi|657403554|gb|KEH42395.1|/0/HSP20-like chaperone superfamily protein [Medicago truncatula]
[Msa]_22141	K13947|1|0.0|476|cam:101515585|auxin efflux carrier family	-	-	-	gi|502143228|ref|XP_004505266.1|/0/PREDICTED: auxin efflux carrier component 3-like [Cicer arietinum]
[Msa]_22161	K01595|1|0.0|1540|mtr:MTR_2g092930|phosphoenolpyruvate carboxylase [EC:4.1.1.31]	-	GO:0008964//phosphoenolpyruvate carboxylase activity	GO:0006099//tricarboxylic acid cycle;GO:0015977//carbon fixation	gi|357453687|ref|XP_003597124.1|/0/Phosphoenolpyruvate carboxylase [Medicago truncatula]
[Msa]_22166	K09489|1|0.0|404|tcc:TCM_028691|heat shock 70kDa protein 4	-	-	-	gi|590618676|ref|XP_007024112.1|/0/Heat shock protein 91 isoform 1 [Theobroma cacao]
[Msa]_22167	K00703|1|0.0|794|mtr:MTR_3g091570|starch synthase [EC:2.4.1.21]	-	GO:0009011//starch synthase activity	GO:0009250//glucan biosynthetic process	gi|357463955|ref|XP_003602259.1|/0/Soluble starch synthase [Medicago truncatula]
[Msa]_22188	-	-	-	-	gi|657403554|gb|KEH42395.1|/0/HSP20-like chaperone superfamily protein [Medicago truncatula]
[Msa]_22192	K16302|1|5e-82|171|vvi:100245434|metal transporter CNNM;K15449|3|9e-82|167|pvu:PHAVU_001G014500g|tRNA wybutosine-synthesizing protein 1 [EC:4.1.3.44]	-	-	-	gi|657389940|gb|KEH31563.1|/0/methyltransferase PMT14-like protein, putative [Medicago truncatula]
[Msa]_22205	K14514|1|0.0|451|mtr:MTR_132s0008|ethylene-insensitive protein 3	-	-	-	gi|261157176|gb|ACX54782.1|/0/ethylene insensitive-like protein 1 [Medicago truncatula]
[Msa]_22212	K08960|1|0.0|801|mtr:MTR_1g075870|casein kinase 1, epsilon [EC:2.7.11.1]	-	-	-	gi|657403979|gb|AES61099.2|/0/casein kinase I-like protein [Medicago truncatula]
[Msa]_22223	K15601|1|9e-100|365|jcu:105650086|lysine-specific demethylase 3 [EC:1.14.11.-];K03021|2|4e-10|67.8|ota:Ot01g06000|DNA-directed RNA polymerase III subunit RPC2 [EC:2.7.7.6]	GO:0016020//membrane	-	-	gi|357447203|ref|XP_003593877.1|/0/Early-responsive to dehydration [Medicago truncatula]
[Msa]_22231	K13806|1|1e-08|63.2|ppp:PHYPADRAFT_159416|sn1-specific diacylglycerol lipase [EC:3.1.1.-]	-	GO:0004806//triglyceride lipase activity	GO:0016042//lipid catabolic process	gi|567905122|ref|XP_006445049.1|/3.81509e-172/hypothetical protein CICLE_v10020127mg [Citrus clementina]
[Msa]_22241	K13447|1|3e-21|104|bdi:100843653|respiratory burst oxidase [EC:1.6.3.- 1.11.1.-]	-	-	-	gi|657405146|gb|AES62463.2|/0/oxidoreductase/ferric-chelate reductase [Medicago truncatula]
[Msa]_22252	K00695|1|0.0|1521|mtr:MTR_4g124660|sucrose synthase [EC:2.4.1.13]	-	GO:0016157//sucrose synthase activity	GO:0009058//biosynthetic process;GO:0005985//sucrose metabolic process	gi|3915046|sp|O65026.1|SUSY_MEDSA/0/RecName: Full=Sucrose synthase; AltName: Full=Sucrose-UDP glucosyltransferase [Medicago sativa]
[Msa]_22254	K14404|1|5e-10|67.4|sly:101254355|cleavage and polyadenylation specificity factor subunit 4	-	-	-	gi|593697336|ref|XP_007149150.1|/0/hypothetical protein PHAVU_005G045600g [Phaseolus vulgaris]
[Msa]_22273	K02878|1|1e-69|232|mtr:MTR_4g051400|large subunit ribosomal protein L16	GO:0005840//ribosome;GO:0009507//chloroplast	GO:0003735//structural constituent of ribosome;GO:0019843//rRNA binding	GO:0006412//translation	gi|357470627|ref|XP_003605598.1|/6.64788e-69/50S ribosomal protein L14 [Medicago truncatula]
[Msa]_22284	K04079|1|0.0|553|pvu:PHAVU_004G107700g|molecular chaperone HtpG	-	-	-	gi|657382425|gb|KEH26332.1|/0/heat shock protein 81-2 [Medicago truncatula]
[Msa]_22288	-	-	-	-	gi|355511180|gb|AES92322.1|/0/muniscin carboxy-terminal mu-like domain protein [Medicago truncatula]
[Msa]_22290	K08288|1|0.0|1234|mtr:MTR_4g083360|protein kinase C substrate 80K-H	-	-	GO:0006491//N-glycan processing	gi|357475089|ref|XP_003607830.1|/0/Glucosidase ii beta subunit [Medicago truncatula]
[Msa]_22300	K00703|1|0.0|1236|mtr:MTR_3g091570|starch synthase [EC:2.4.1.21]	-	GO:0009011//starch synthase activity	GO:0009250//glucan biosynthetic process	gi|357463955|ref|XP_003602259.1|/0/Soluble starch synthase [Medicago truncatula]
[Msa]_22304	K10527|1|0.0|1387|mtr:MTR_6g087670|enoyl-CoA hydratase/3-hydroxyacyl-CoA dehydrogenase [EC:4.2.1.17 1.1.1.35 1.1.1.211]	-	GO:0003857//3-hydroxyacyl-CoA dehydrogenase activity;GO:0000166//nucleotide binding;GO:0050662//coenzyme binding	GO:0006631//fatty acid metabolic process;GO:0055114//oxidation-reduction process	gi|357500631|ref|XP_003620604.1|/0/Peroxisomal fatty acid beta-oxidation multifunctional protein [Medicago truncatula]
[Msa]_22315	-	-	-	-	gi|657395345|gb|KEH35692.1|/2.54821e-154/ripening-regulated protein [Medicago truncatula]
[Msa]_22316	-	-	-	-	gi|355500295|gb|AES81498.1|/0/Pmr5/Cas1p GDSL/SGNH-like acyl-esterase family protein [Medicago truncatula]
[Msa]_22341	K08869|1|0.0|936|aly:ARALYDRAFT_477133|aarF domain-containing kinase	-	-	-	gi|657370982|gb|KEH17014.1|/0/ubiquinone biosynthesis protein UbiB [Medicago truncatula]
[Msa]_22345	K14404|1|7e-12|73.6|pxb:103936304|cleavage and polyadenylation specificity factor subunit 4	-	-	-	gi|657398636|gb|AES66171.2|/0/evolutionarily carboxy-terminal region protein [Medicago truncatula]
[Msa]_22348	K12472|1|4e-18|60.8|bvg:104885038|epidermal growth factor receptor substrate 15	-	-	-	gi|657388462|gb|KEH30397.1|/6.41263e-145/dehydration-responsive RD22-like protein [Medicago truncatula]
[Msa]_22360	K14544|1|2e-53|211|csl:COCSUDRAFT_65874|U3 small nucleolar RNA-associated protein 22	-	-	-	gi|657371538|gb|KEH17526.1|/0/phosphatidylinositol 3- and 4-kinase [Medicago truncatula]
[Msa]_22364	K14494|1|3e-37|124|mdm:103400470|DELLA protein	-	-	-	gi|357454193|ref|XP_003597377.1|/0/GRAS family transcription factor [Medicago truncatula]
[Msa]_22372	K14779|1|0.0|502|mtr:MTR_7g100820|ATP-dependent RNA helicase DDX52/ROK1 [EC:3.6.4.13]	-	GO:0003676//nucleic acid binding;GO:0005524//ATP binding;GO:0008026//ATP-dependent helicase activity	-	gi|357510607|ref|XP_003625592.1|/0/DEAD-box ATP-dependent RNA helicase [Medicago truncatula]
[Msa]_22381	K01968|1|0.0|416|gmx:100804850|3-methylcrotonyl-CoA carboxylase alpha subunit [EC:6.4.1.4]	-	GO:0046872//metal ion binding;GO:0005524//ATP binding;GO:0004075//biotin carboxylase activity	GO:0008152//metabolic process	gi|502115344|ref|XP_004495181.1|/0/PREDICTED: methylcrotonoyl-CoA carboxylase subunit alpha, mitochondrial-like isoform X4 [Cicer arietinum]
[Msa]_22425	-	-	-	-	-
[Msa]_22437	K08269|1|0.0|937|cam:101504750|serine/threonine-protein kinase ULK/ATG1 [EC:2.7.11.1]	-	-	-	gi|657372770|gb|KEH18557.1|/0/Serine/Threonine kinase family protein [Medicago truncatula]
[Msa]_22441	K12119|1|0.0|714|cam:101509277|cryptochrome 2	-	GO:0003913//DNA photolyase activity	GO:0006281//DNA repair	gi|657403996|gb|KEH42772.1|/0/cryptochrome 2B apoprotein [Medicago truncatula]
[Msa]_22446	K05681|1|2e-42|157|cme:CYME_CMS467C|ATP-binding cassette, subfamily G (WHITE), member 2	GO:0016020//membrane	GO:0005524//ATP binding;GO:0016887//ATPase activity	GO:0006200	gi|357455075|ref|XP_003597818.1|/0/Pleiotropic drug resistance protein [Medicago truncatula]
[Msa]_22449	K19626|1|1e-21|106|gmx:102660446|inversin;K06694|2|9e-18|93.2|cam:101495937|26S proteasome non-ATPase regulatory subunit 10	-	-	-	gi|657406084|gb|KEH44513.1|/0/ankyrin repeat plant-like protein [Medicago truncatula]
[Msa]_22450	K05658|1|4e-83|310|mdm:103423936|ATP-binding cassette, subfamily B (MDR/TAP), member 1 [EC:3.6.3.44];K13963|2|4e-14|81.3|bvg:104905047|serpin B;K09571|3|4e-06|54.7|mtr:MTR_8g011100|FK506-binding protein 4/5 [EC:5.2.1.8];K13459|4|5e-06|54.3|pop:POPTR_0019s00570g|disease resistance protein RPS2	-	-	-	gi|357463787|ref|XP_003602175.1|/0/Protein dimerization [Medicago truncatula]
[Msa]_22451	K15920|1|0.0|1531|mtr:MTR_2g008240|beta-D-xylosidase 4 [EC:3.2.1.37]	-	GO:0004553//hydrolase activity, hydrolyzing O-glycosyl compounds	GO:0005975//carbohydrate metabolic process	gi|292630922|sp|A5JTQ2.1|XYL1_MEDSV/0/RecName: Full=Beta-xylosidase/alpha-L-arabinofuranosidase 1; AltName: Full=Xylan 1,4-beta-xylosidase/Alpha-L-arabinofuranosidase 1; Short=MsXyl1; Includes: RecName: Full=Beta-xylosidase; AltName: Full=1,4-beta-D-xylan xylohydrolase; AltName: Full=Xylan 1,4-beta-xylosidase; Includes: RecName: Full=Alpha-L-arabinofuranosidase; Short=Arabinosidase; Flags: Precur…
[Msa]_22460	K00111|1|0.0|1153|cam:101503612|glycerol-3-phosphate dehydrogenase [EC:1.1.5.3]	-	-	-	gi|657404883|gb|KEH43484.1|/0/glycerol-3-phosphate dehydrogenase, putative [Medicago truncatula]
[Msa]_22492	-	-	-	-	gi|657394361|gb|AES71403.2|/0/pollen defective IN guidance-like protein [Medicago truncatula]
[Msa]_22497	K02367|1|6e-25|117|pvu:PHAVU_008G225700g|glucuronyl/N-acetylglucosaminyl transferase EXT2 [EC:2.4.1.224 2.4.1.225]	-	-	-	gi|657404746|gb|KEH43369.1|/0/glycosyltransferase family protein [Medicago truncatula]
[Msa]_22505	K12472|1|5e-24|84.7|bvg:104885038|epidermal growth factor receptor substrate 15	-	-	-	gi|657388462|gb|KEH30397.1|/4.64176e-137/dehydration-responsive RD22-like protein [Medicago truncatula]
[Msa]_22509	K06174|1|0.0|1004|mtr:MTR_053s1066|ATP-binding cassette, sub-family E, member 1	-	GO:0051536//iron-sulfur cluster binding;GO:0009055//electron carrier activity;GO:0005524//ATP binding;GO:0016887//ATPase activity	GO:0006200	gi|357444857|ref|XP_003592706.1|/0/RNase L inhibitor-like protein [Medicago truncatula]
[Msa]_22512	K01074|1|5e-15|66.6|gmx:102659903|palmitoyl-protein thioesterase [EC:3.1.2.22]	-	-	-	gi|657391092|gb|AES92187.2|/0/inter-alpha-trypsin inhibitor heavy chain-like protein [Medicago truncatula]
[Msa]_22513	K12875|1|1e-08|63.2|csv:101213308|apoptotic chromatin condensation inducer in the nucleus;K12843|2|5e-08|60.8|smo:SELMODRAFT_41308|U4/U6 small nuclear ribonucleoprotein PRP3;K10990|3|9e-07|56.6|osa:4335680|RecQ-mediated genome instability protein 1;K15292|4|2e-06|55.5|gsl:Gasu_61540|syntaxin-binding protein 1	-	-	-	gi|13646986|dbj|BAB41080.1|/0/DNA-binding protein DF1 [Pisum sativum]
[Msa]_22516	K12828|1|0.0|1122|mtr:MTR_2g009110|splicing factor 3B subunit 1	-	-	-	gi|357445893|ref|XP_003593224.1|/0/Splicing factor 3B subunit [Medicago truncatula]
[Msa]_22533	K14376|1|0.0|434|gmx:100819294|poly(A) polymerase [EC:2.7.7.19]	-	-	-	gi|657395934|gb|KEH36094.1|/0/poly(A) polymerase-like protein [Medicago truncatula]
[Msa]_22538	K09490|1|0.0|1249|cam:101512653|heat shock 70kDa protein 5	-	-	-	gi|657376066|gb|KEH21282.1|/0/heat shock cognate 70 kDa-like protein [Medicago truncatula]
[Msa]_22549	K14018|1|3e-153|543|cam:101491071|phospholipase A-2-activating protein	-	-	-	gi|657388466|gb|KEH30401.1|/1.06144e-155/phospholipase A-2-activating protein [Medicago truncatula]
[Msa]_22550	-	-	GO:0003682//chromatin binding	-	gi|357443669|ref|XP_003592112.1|/0/GT-2 factor [Medicago truncatula]
[Msa]_22561	K08838|1|0.0|622|cam:101499625|serine/threonine-protein kinase 24/25/MST4 [EC:2.7.11.1]	-	-	-	gi|657399203|gb|KEH38689.1|/0/MAP kinase [Medicago truncatula]
[Msa]_22578	K01583|1|0.0|783|cam:101497888|arginine decarboxylase [EC:4.1.1.19]	-	-	-	gi|657388557|gb|AES89273.2|/0/arginine decarboxylase [Medicago truncatula]
[Msa]_22579	K03231|1|2e-25|118|mtr:MTR_2g037420|elongation factor 1-alpha	-	GO:0008233//peptidase activity	GO:0006508//proteolysis	gi|124359654|gb|ABN06026.1|/0/Peptidase, trypsin-like serine and cysteine proteases [Medicago truncatula]
[Msa]_22591	K13457|1|0.0|1122|vvi:100252764|disease resistance protein RPM1;K08869|2|0.0|988|dosa:Os09t0250700-01|aarF domain-containing kinase	-	GO:0016772//transferase activity, transferring phosphorus-containing groups	-	gi|357462505|ref|XP_003601534.1|/0/hypothetical protein MTR_3g082750 [Medicago truncatula]
[Msa]_22595	K01835|1|2e-63|244|mtr:MTR_1g102030|phosphoglucomutase [EC:5.4.2.2];K13506|2|1e-27|125|mdm:103446271|glycerol-3-phosphate O-acyltransferase 3/4 [EC:2.3.1.15];K14294|3|8e-08|60.1|gmx:102664750|partner of Y14 and mago	-	-	-	gi|657398446|gb|AES65954.2|/0/GDP-fucose O-fucosyltransferase-like protein [Medicago truncatula]
[Msa]_22614	K13947|1|0.0|780|cam:101502756|auxin efflux carrier family	-	-	-	gi|25986775|gb|AAM55299.1|/0/auxin efflux carrier protein [Medicago truncatula]
[Msa]_22619	K04079|1|0.0|658|pvu:PHAVU_004G107700g|molecular chaperone HtpG	-	-	-	gi|657382425|gb|KEH26332.1|/0/heat shock protein 81-2 [Medicago truncatula]
[Msa]_22624	K15082|1|7e-155|393|cam:101509869|DNA repair protein RAD7	-	-	-	gi|657391114|gb|KEH32445.1|/0/RNI superfamily protein [Medicago truncatula]
[Msa]_22636	K05681|1|2e-49|197|ppp:PHYPADRAFT_168716|ATP-binding cassette, subfamily G (WHITE), member 2	GO:0005886//plasma membrane	GO:0005524//ATP binding;GO:0016887//ATPase activity	GO:0006200	gi|657380015|gb|KEH24294.1|/0/white-brown-complex ABC transporter family protein [Medicago truncatula]
[Msa]_22658	K00327|1|0.0|1240|mtr:MTR_4g128020|NADPH-ferrihemoprotein reductase [EC:1.6.2.4]	GO:0005789//endoplasmic reticulum membrane	GO:0003958//NADPH-hemoprotein reductase activity;GO:0005506//iron ion binding;GO:0010181//FMN binding	GO:0055114//oxidation-reduction process	gi|357479647|ref|XP_003610109.1|/0/NADPH cytochrome P450 reductase [Medicago truncatula]
[Msa]_22666	K14494|1|4e-50|186|smo:SELMODRAFT_437369|DELLA protein	-	-	GO:0006355//regulation of transcription, DNA-templated	gi|357481373|ref|XP_003610972.1|/0/GRAS family transcription factor [Medicago truncatula]
[Msa]_2267	K03178|1|0.0|1521|mtr:MTR_5g072480|ubiquitin-activating enzyme E1 [EC:6.2.1.45]	-	GO:0016874//ligase activity;GO:0008641//small protein activating enzyme activity;GO:0005524//ATP binding	GO:0006464//cellular protein modification process	gi|357491029|ref|XP_003615802.1|/0/Ubiquitin-activating enzyme E1 [Medicago truncatula]
[Msa]_22672	K15133|1|0.0|1285|mtr:MTR_4g114100|mediator of RNA polymerase II transcription subunit 17	-	-	-	gi|657390637|gb|AES91489.2|/0/RNA polymerase II transcription mediators protein [Medicago truncatula]
[Msa]_22679	K17470|1|0.0|585|sot:102579554|sulfate transporter 1, high-affinity	-	-	-	gi|565374977|ref|XP_006354018.1|/0/PREDICTED: sulfate transporter 1.3-like [Solanum tuberosum]
[Msa]_22685	K01835|1|1e-47|115|mtr:MTR_1g102030|phosphoglucomutase [EC:5.4.2.2];K13506|3|8e-28|89.4|mdm:103446271|glycerol-3-phosphate O-acyltransferase 3/4 [EC:2.3.1.15];K14294|5|5e-16|87.4|gmx:102664750|partner of Y14 and mago	-	-	-	gi|657386678|gb|AES87023.2|/0/GDP-fucose O-fucosyltransferase-like protein [Medicago truncatula]
[Msa]_22686	K18443|1|5e-120|432|rcu:RCOM_0732470|golgi-specific brefeldin A-resistance guanine nucleotide exchange factor 1;K13199|2|6e-30|133|mtr:MTR_7g081660|plasminogen activator inhibitor 1 RNA-binding protein;K11267|3|4e-17|90.9|mtr:MTR_091s0011|sister chromatid cohesion protein PDS5	-	GO:0042802//identical protein binding;GO:0004252//serine-type endopeptidase activity	GO:0043086//negative regulation of catalytic activity;GO:0006508//proteolysis	gi|657372788|gb|KEH18575.1|/0/subtilisin-like serine protease [Medicago truncatula]
[Msa]_22697	K09272|1|0.0|1236|cam:101515563|structure-specific recognition protein 1	-	-	-	gi|657401137|gb|KEH40157.1|/0/FACT complex subunit SSRP1 [Medicago truncatula]
[Msa]_227	K12856|1|0.0|4249|cam:101510839|pre-mRNA-processing factor 8	-	-	-	gi|657400397|gb|AES68165.2|/0/Pre-mRNA-processing-splicing factor 8 [Medicago truncatula]
[Msa]_22730	K06207|1|0.0|874|cam:101494033|GTP-binding protein	-	-	-	gi|657402712|gb|KEH41587.1|/0/GTP-binding protein TypA/BipA [Medicago truncatula]
[Msa]_22773	K04079|1|0.0|867|pxb:103958215|molecular chaperone HtpG	-	-	-	gi|698516034|ref|XP_009802902.1|/0/PREDICTED: LOW QUALITY PROTEIN: heat shock protein 83-like [Nicotiana sylvestris]
[Msa]_22777	K10357|1|2e-11|72.4|zma:103637423|myosin V;K10406|3|2e-11|72.4|cam:101500922|kinesin family member C2/C3;K10352|5|3e-09|65.1|egr:104438893|myosin heavy chain	-	-	-	gi|657393949|gb|KEH34701.1|/0/XH/XS domain protein [Medicago truncatula]
[Msa]_22782	K11267|1|1e-15|86.3|zma:103638287|sister chromatid cohesion protein PDS5;K03006|3|4e-10|55.5|bvg:104900956|DNA-directed RNA polymerase II subunit RPB1 [EC:2.7.7.6]	-	-	-	gi|657388462|gb|KEH30397.1|/2.9028e-134/dehydration-responsive RD22-like protein [Medicago truncatula]
[Msa]_22785	K12828|1|7e-28|126|mdm:103414142|splicing factor 3B subunit 1	-	GO:0016747//transferase activity, transferring acyl groups other than amino-acyl groups	GO:0008152//metabolic process	gi|357508295|ref|XP_003624436.1|/0/Acyltransferase-like protein [Medicago truncatula]
[Msa]_22798	K01662|1|0.0|1379|mtr:MTR_3g107740|1-deoxy-D-xylulose-5-phosphate synthase [EC:2.2.1.7]	-	-	-	gi|355492488|gb|AES73691.1|/0/1-deoxy-D-xylulose-5-phosphate synthase [Medicago truncatula]
[Msa]_22813	-	-	GO:0016491//oxidoreductase activity;GO:0000166//nucleotide binding;GO:0008270//zinc ion binding	GO:0055114//oxidation-reduction process	gi|357463697|ref|XP_003602130.1|/0/Alcohol dehydrogenase [Medicago truncatula]
[Msa]_22825	K04733|1|2e-66|176|smo:SELMODRAFT_108379|interleukin-1 receptor-associated kinase 4 [EC:2.7.11.1]	-	-	-	gi|657383850|gb|KEH27435.1|/0/LRR receptor-like kinase [Medicago truncatula]
[Msa]_22828	-	-	-	-	gi|355499203|gb|AES80406.1|/1.09958e-133/DUF2358 family protein [Medicago truncatula]
[Msa]_22830	K06174|1|0.0|685|mtr:MTR_053s1066|ATP-binding cassette, sub-family E, member 1	-	GO:0051536//iron-sulfur cluster binding;GO:0009055//electron carrier activity;GO:0005524//ATP binding;GO:0016887//ATPase activity	GO:0006200	gi|357444857|ref|XP_003592706.1|/0/RNase L inhibitor-like protein [Medicago truncatula]
[Msa]_22831	K01177|1|0.0|554|gmx:100781448|beta-amylase [EC:3.2.1.2]	-	-	-	gi|356531040|ref|XP_003534086.1|/0/PREDICTED: beta-amylase 1, chloroplastic [Glycine max]
[Msa]_22834	K18749|1|0.0|387|mtr:MTR_1g093860|protein LSM14	-	-	-	gi|357443129|ref|XP_003591842.1|/0/LSM14-like protein [Medicago truncatula]
[Msa]_22840	K13342|1|0.0|1207|cam:101510381|peroxin-5	-	-	-	gi|657391708|gb|AES68523.2|/0/peroxisomal targeting signal 1 receptor [Medicago truncatula]
[Msa]_22851	K13418|1|3e-175|416|sita:101770461|somatic embryogenesis receptor kinase 1 [EC:2.7.10.1 2.7.11.1]	GO:0016021//integral component of membrane	GO:0005524//ATP binding;GO:0004674//protein serine/threonine kinase activity	GO:0006468//protein phosphorylation	gi|357485807|ref|XP_003613191.1|/0/Leucine-rich repeat receptor-like kinase [Medicago truncatula]
[Msa]_22856	K12130|1|0.0|488|mtr:MTR_3g092780|pseudo-response regulator 5	-	GO:0000156//phosphorelay response regulator activity	GO:0035556//intracellular signal transduction;GO:0000160//phosphorelay signal transduction system;GO:0006355//regulation of transcription, DNA-templated	gi|657395065|gb|KEH35489.1|/0/PRR response regulator [Medicago truncatula]
[Msa]_22863	K13457|1|0.0|1122|vvi:100252764|disease resistance protein RPM1;K08869|2|0.0|988|dosa:Os09t0250700-01|aarF domain-containing kinase	-	GO:0016772//transferase activity, transferring phosphorus-containing groups	-	gi|357462505|ref|XP_003601534.1|/0/hypothetical protein MTR_3g082750 [Medicago truncatula]
[Msa]_22868	K14494|1|3e-37|124|mdm:103400470|DELLA protein	-	-	-	gi|357454193|ref|XP_003597377.1|/0/GRAS family transcription factor [Medicago truncatula]
[Msa]_22869	K10615|1|3e-11|49.7|atr:18446390|E3 ubiquitin-protein ligase HERC4 [EC:2.3.2.26]	-	-	-	gi|357460953|ref|XP_003600758.1|/1.08454e-160/RCC1 and BTB domain-containing protein [Medicago truncatula]
[Msa]_22893	K14411|1|0.0|966|mtr:MTR_3g055990|RNA-binding protein Musashi	-	-	-	gi|357459939|ref|XP_003600251.1|/0/Heterogeneous nuclear ribonucleoprotein A1 [Medicago truncatula]
[Msa]_22897	K10999|1|1e-125|247|egu:105049519|cellulose synthase A [EC:2.4.1.12]	GO:0016021//integral component of membrane	GO:0016760//cellulose synthase (UDP-forming) activity	GO:0030244//cellulose biosynthetic process	gi|357453331|ref|XP_003596942.1|/0/Cellulose synthase-like protein H1 [Medicago truncatula]
[Msa]_22912	K14544|1|6e-64|226|csl:COCSUDRAFT_65874|U3 small nucleolar RNA-associated protein 22;K08770|3|4e-35|150|ath:AT1G64470|ubiquitin C	-	-	-	gi|657380520|gb|KEH24633.1|/0/phosphatidylinositol 3- and 4-kinase [Medicago truncatula]
[Msa]_22917	K15601|1|4e-90|214|jcu:105650086|lysine-specific demethylase 3 [EC:1.14.11.-]	GO:0016020//membrane	-	-	gi|357447203|ref|XP_003593877.1|/0/Early-responsive to dehydration [Medicago truncatula]
[Msa]_22926	K04079|1|0.0|616|pvu:PHAVU_004G107700g|molecular chaperone HtpG	-	GO:0005524//ATP binding;GO:0051082//unfolded protein binding	GO:0006457//protein folding;GO:0006950//response to stress	gi|357443837|ref|XP_003592196.1|/0/Heat shock protein [Medicago truncatula]
[Msa]_22931	K08332|1|7e-44|179|smo:SELMODRAFT_51906|vacuolar protein 8	GO:0000151//ubiquitin ligase complex	GO:0004842//ubiquitin-protein transferase activity;GO:0008270//zinc ion binding	GO:0016567//protein ubiquitination	gi|357485913|ref|XP_003613244.1|/0/U-box domain containing protein [Medicago truncatula]
[Msa]_22933	K06636|1|3e-06|55.1|vvi:100263447|structural maintenance of chromosome 1;K06675|2|5e-06|54.3|egr:104419362|structural maintenance of chromosome 4	-	-	-	gi|657387748|gb|KEH29823.1|/0/plant/F24K9-26 protein [Medicago truncatula]
[Msa]_22947	K10884|1|0.0|1040|cam:101495447|ATP-dependent DNA helicase 2 subunit 1	-	-	-	gi|657406148|gb|AES63112.2|/0/ATP-dependent DNA helicase 2 subunit Ku70 [Medicago truncatula]
[Msa]_22968	K10775|1|0.0|1402|mtr:MTR_1g064090|phenylalanine ammonia-lyase [EC:4.3.1.24]	GO:0005737//cytoplasm	GO:0045548//phenylalanine ammonia-lyase activity	GO:0009800//cinnamic acid biosynthetic process;GO:0006559//L-phenylalanine catabolic process	gi|357440387|ref|XP_003590471.1|/0/Phenylalanine ammonia-lyase [Medicago truncatula]
[Msa]_22969	K14514|1|0.0|570|mtr:MTR_5g087790|ethylene-insensitive protein 3	GO:0005634//nucleus	GO:0003700//transcription factor activity, sequence-specific DNA binding	GO:0006355//regulation of transcription, DNA-templated	gi|217074448|gb|ACJ85584.1|/0/unknown [Medicago truncatula]
[Msa]_2297	K05658|1|0.0|878|cam:101512893|ATP-binding cassette, subfamily B (MDR/TAP), member 1 [EC:3.6.3.44]	-	-	-	gi|657380951|gb|KEH24996.1|/0/ABC transporter B family protein [Medicago truncatula]
[Msa]_2300	K01062|1|1e-134|482|smo:SELMODRAFT_441340|platelet-activating factor acetylhydrolase [EC:3.1.1.47];K15223|2|8e-12|74.3|aly:ARALYDRAFT_318665|upstream activation factor subunit UAF30;K11323|3|2e-11|72.8|vcn:VOLCADRAFT_121342|histone arginine demethylase JMJD6 [EC:1.14.11.-]	-	-	-	gi|657396286|gb|AES74257.2|/0/zinc finger CCCH domain protein [Medicago truncatula]
[Msa]_23011	K14403|1|0.0|483|mdm:103441945|cleavage and polyadenylation specificity factor subunit 3 [EC:3.1.27.-]	-	GO:0016787//hydrolase activity	-	gi|657974120|ref|XP_008378882.1|/0/PREDICTED: cleavage and polyadenylation specificity factor subunit 3-I-like [Malus domestica]
[Msa]_2303	K14972|1|6e-24|114|ppp:PHYPADRAFT_172503|PAX-interacting protein 1;K03126|3|1e-22|110|cmo:103500697|transcription initiation factor TFIID subunit 12	-	-	-	gi|657372698|gb|AET01824.2|/0/DNA-binding protein, putative [Medicago truncatula]
[Msa]_23033	K07119|1|1e-27|78.2|egr:104455448|uncharacterized protein	-	-	-	gi|571456344|ref|XP_006580358.1|/0/PREDICTED: MACPF domain-containing protein At4g24290-like isoform X1 [Glycine max]
[Msa]_23039	K14494|1|1e-45|185|ppp:PHYPADRAFT_235433|DELLA protein	-	-	-	gi|657400127|gb|KEH39452.1|/0/GRAS family transcription factor [Medicago truncatula]
[Msa]_23044	-	-	-	-	gi|657389573|gb|KEH31229.1|/0/dentin sialophosphoprotein-like protein, putative [Medicago truncatula]
[Msa]_23063	K08332|1|1e-42|176|vcn:VOLCADRAFT_41528|vacuolar protein 8	-	-	-	gi|657376496|gb|KEH21574.1|/0/armadillo/beta-catenin repeat protein [Medicago truncatula]
[Msa]_2308	K14486|1|0.0|1139|fve:101303549|auxin response factor	GO:0005634//nucleus	GO:0003677//DNA binding;GO:0046983//protein dimerization activity	GO:0006355//regulation of transcription, DNA-templated;GO:0009734//auxin-activated signaling pathway	gi|357479369|ref|XP_003609970.1|/0/Auxin response factor [Medicago truncatula]
[Msa]_23085	-	-	-	-	gi|657377806|gb|KEH22650.1|/4.43505e-73/Gag-Pol polyprotein/retrotransposon, putative [Medicago truncatula]
[Msa]_23090	K12116|1|0.0|1060|mtr:MTR_8g105590|flavin-binding kelch repeat F-box protein 1	-	GO:0004871//signal transducer activity	GO:0007165//signal transduction;GO:0006355//regulation of transcription, DNA-templated	gi|357521357|ref|XP_003630967.1|/0/Flavin-binding kelch repeat F-box [Medicago truncatula]
[Msa]_23091	K00799|1|3e-33|144|pper:PRUPE_ppa011108mg|glutathione S-transferase [EC:2.5.1.18]	-	-	-	gi|657395392|gb|KEH35718.1|/0/PPR containing plant-like protein [Medicago truncatula]
[Msa]_23097	K04733|1|1e-138|494|egr:104420740|interleukin-1 receptor-associated kinase 4 [EC:2.7.11.1];K04730|2|2e-104|376|zma:103646021|interleukin-1 receptor-associated kinase 1 [EC:2.7.11.1]	-	-	-	gi|657384303|gb|AES95397.2|/0/lectin receptor kinase [Medicago truncatula]
[Msa]_23104	K08332|1|4e-40|133|smo:SELMODRAFT_51906|vacuolar protein 8	GO:0000151//ubiquitin ligase complex	GO:0004842//ubiquitin-protein transferase activity;GO:0008270//zinc ion binding	GO:0016567//protein ubiquitination	gi|357485913|ref|XP_003613244.1|/0/U-box domain containing protein [Medicago truncatula]
[Msa]_23108	-	-	-	-	gi|357436159|ref|XP_003588355.1|/2.81541e-177/Mitochondrial protein, putative [Medicago truncatula]
[Msa]_23126	K14491|1|0.0|1032|cam:101510474|two-component response regulator ARR-B family	-	-	-	gi|657401677|gb|KEH40636.1|/0/B-type response regulator [Medicago truncatula]
[Msa]_23135	K02634|1|0.0|643|mtr:MTR_4g034760|apocytochrome f	-	-	-	gi|357470629|ref|XP_003605599.1|/0/Apocytochrome f [Medicago truncatula]
[Msa]_23143	K15450|1|3e-30|126|pda:103717625|tRNA wybutosine-synthesizing protein 3 [EC:2.1.1.282]	-	-	-	gi|657390518|gb|KEH32039.1|/0/acyl-CoA-binding domain protein [Medicago truncatula]
[Msa]_23144	K02367|1|6e-25|117|pvu:PHAVU_008G225700g|glucuronyl/N-acetylglucosaminyl transferase EXT2 [EC:2.4.1.224 2.4.1.225]	-	-	-	gi|657404746|gb|KEH43369.1|/0/glycosyltransferase family protein [Medicago truncatula]
[Msa]_23173	K00799|1|4e-104|380|cam:101515160|glutathione S-transferase [EC:2.5.1.18]	-	-	-	gi|686483973|gb|AIP98335.1|/8.60275e-118/putative glutathione S-transferase [Medicago sativa]
[Msa]_23188	K03283|1|0.0|333|cic:CICLE_v10033622mg|heat shock 70kDa protein 1/8;K06758|1|0.0|333|cic:CICLE_v10033622mg|L1 cell adhesion molecule like protein	-	-	-	gi|568865462|ref|XP_006486093.1|/0/PREDICTED: probable mediator of RNA polymerase II transcription subunit 37e-like [Citrus sinensis]
[Msa]_23193	K08956|1|0.0|807|mtr:MTR_4g064350|AFG3 family protein [EC:3.4.24.-]	GO:0016021//integral component of membrane	GO:0004222//metalloendopeptidase activity;GO:0005524//ATP binding;GO:0017111//nucleoside-triphosphatase activity;GO:0008270//zinc ion binding	GO:0030163//protein catabolic process;GO:0006508//proteolysis;GO:0051301//cell division	gi|357472805|ref|XP_003606687.1|/0/Cell division protease ftsH-like protein [Medicago truncatula]
[Msa]_23200	K13422|1|0.0|429|mtr:MTR_5g030430|transcription factor MYC2	-	GO:0046983//protein dimerization activity	-	gi|357485243|ref|XP_003612909.1|/0/BHLH transcription factor [Medicago truncatula]
[Msa]_23207	K15164|1|0.0|413|aly:ARALYDRAFT_314757|mediator of RNA polymerase II transcription subunit 13;K01895|3|2e-33|110|egr:104453510|acetyl-CoA synthetase [EC:6.2.1.1]	-	-	-	gi|657398414|gb|KEH38022.1|/0/acyl-activating enzyme 17, peroxisomal protein, putative [Medicago truncatula]
[Msa]_23213	-	-	-	-	gi|357504203|ref|XP_003622390.1|/0/Hedgehog-interacting protein [Medicago truncatula]
[Msa]_23215	K03283|1|0.0|1259|cam:101501931|heat shock 70kDa protein 1/8;K06758|1|0.0|1259|cam:101501931|L1 cell adhesion molecule like protein	-	-	-	gi|657388161|gb|KEH30133.1|/0/heat shock cognate 70 kDa protein [Medicago truncatula]
[Msa]_23230	K11323|1|9e-07|56.6|vcn:VOLCADRAFT_121342|histone arginine demethylase JMJD6 [EC:1.14.11.-]	-	-	-	gi|657390099|gb|KEH31687.1|/9.15613e-128/hypothetical protein MTR_4g102460 [Medicago truncatula]
[Msa]_23232	K09286|1|1e-50|202|sly:543826|EREBP-like factor	GO:0005634//nucleus	GO:0003700//transcription factor activity, sequence-specific DNA binding;GO:0003677//DNA binding	GO:0006355//regulation of transcription, DNA-templated	gi|161897787|gb|ABX80063.1|/1.34662e-107/CRT/DRE binding factor 2 [Medicago truncatula]
[Msa]_23233	K13162|1|0.0|1295|mtr:MTR_3g110650|poly(rC)-binding protein 2/3/4	-	GO:0003723//RNA binding	-	gi|357466759|ref|XP_003603664.1|/0/Poly(rC)-binding protein [Medicago truncatula]
[Msa]_23235	K00928|1|0.0|704|gmx:100805860|aspartate kinase [EC:2.7.2.4]	-	GO:0004072//aspartate kinase activity;GO:0016597//amino acid binding	GO:0008652//cellular amino acid biosynthetic process;GO:0016310//phosphorylation	gi|571438093|ref|XP_006574471.1|/0/PREDICTED: precursor monofunctional aspartokinase isoform X2 [Glycine max]
[Msa]_23256	K00660|1|0.0|753|mtr:MTR_1g098140|chalcone synthase [EC:2.3.1.74]	-	-	-	gi|231801|sp|P30077.1|CHS9_MEDSA/0/RecName: Full=Chalcone synthase 9; AltName: Full=Naringenin-chalcone synthase 9 [Medicago sativa]
[Msa]_23290	K07466|1|2e-149|365|mtr:MTR_2g048560|replication factor A1;K15255|3|1e-109|265|mtr:MTR_4g119950|ATP-dependent DNA helicase PIF1 [EC:3.6.4.12]	-	-	-	gi|657382186|gb|KEH26116.1|/4.33398e-170/replication factor-A carboxy-terminal domain protein [Medicago truncatula]
[Msa]_23300	-	-	-	-	gi|657384255|gb|AES95295.2|/0/phosphoinositide phosphatase SAC1 [Medicago truncatula]
[Msa]_23307	K05349|1|0.0|1037|mtr:MTR_2g030000|beta-glucosidase [EC:3.2.1.21]	-	GO:0004553//hydrolase activity, hydrolyzing O-glycosyl compounds	GO:0005975//carbohydrate metabolic process	gi|357448467|ref|XP_003594509.1|/0/Beta-D-glucosidase [Medicago truncatula]
[Msa]_23309	K05658|1|3e-83|310|mdm:103423936|ATP-binding cassette, subfamily B (MDR/TAP), member 1 [EC:3.6.3.44];K13963|2|3e-14|81.3|bvg:104905047|serpin B;K09571|3|3e-06|54.7|mtr:MTR_8g011100|FK506-binding protein 4/5 [EC:5.2.1.8];K13459|4|5e-06|54.3|pop:POPTR_0019s00570g|disease resistance protein RPS2	-	-	-	gi|357463787|ref|XP_003602175.1|/0/Protein dimerization [Medicago truncatula]
[Msa]_23311	K13412|1|0.0|920|cam:101493713|calcium-dependent protein kinase [EC:2.7.11.1]	-	-	-	gi|657402710|gb|KEH41585.1|/0/calmodulin-domain kinase CDPK protein [Medicago truncatula]
[Msa]_23314	K14328|1|0.0|851|mtr:MTR_2g005600|regulator of nonsense transcripts 3	-	-	-	gi|657396350|gb|AES63156.2|/0/Smg-4/UPF3 family protein [Medicago truncatula]
[Msa]_23318	K04079|1|0.0|652|obr:102721857|molecular chaperone HtpG	GO:0005829//cytosol;GO:0005618//cell wall;GO:0005739//mitochondrion;GO:0005730//nucleolus;GO:0005886//plasma membrane;GO:0048046//apoplast	GO:0005524//ATP binding;GO:0051082//unfolded protein binding	GO:0009414//response to water deprivation;GO:0006457//protein folding;GO:0009651//response to salt stress;GO:0042742//defense response to bacterium;GO:0010286//heat acclimation;GO:0009908//flower development;GO:0050821//protein stabilization;GO:0071277//cellular response to calcium ion;GO:0048366//leaf development;GO:0046685//response to arsenic-containing substance	gi|674245842|gb|KFK38607.1|/0/hypothetical protein AALP_AA3G136000 [Arabis alpina]
[Msa]_23335	-	-	-	-	gi|657381793|gb|KEH25754.1|/0/C4-dicarboxylate transporter/malic acid transporter [Medicago truncatula]
[Msa]_23345	K11323|1|3e-07|58.2|vcn:VOLCADRAFT_121342|histone arginine demethylase JMJD6 [EC:1.14.11.-]	-	-	-	gi|657390099|gb|KEH31687.1|/1.47481e-120/hypothetical protein MTR_4g102460 [Medicago truncatula]
[Msa]_23349	K04730|1|3e-87|276|pxb:103934695|interleukin-1 receptor-associated kinase 1 [EC:2.7.11.1]	-	GO:0005524//ATP binding;GO:0004674//protein serine/threonine kinase activity	GO:0006468//protein phosphorylation	gi|357470699|ref|XP_003605634.1|/0/Serine/threonine protein kinase-like protein CCR4 [Medicago truncatula]
[Msa]_23363	K05681|1|2e-103|274|ppp:PHYPADRAFT_168716|ATP-binding cassette, subfamily G (WHITE), member 2	GO:0016020//membrane	GO:0005524//ATP binding;GO:0016887//ATPase activity	GO:0006200	gi|571460689|ref|XP_006581771.1|/0/PREDICTED: ABC transporter G family member 5-like [Glycine max]
[Msa]_23375	K19613|1|2e-47|104|cic:CICLE_v10010225mg|leucine-rich repeat protein SHOC2;K13420|4|7e-35|81.3|cic:CICLE_v10030536mg|LRR receptor-like serine/threonine-protein kinase FLS2 [EC:2.7.11.1]	-	GO:0016301//kinase activity	GO:0016310//phosphorylation	gi|657392611|gb|KEH33540.1|/0/leucine-rich receptor-like kinase family protein [Medicago truncatula]
[Msa]_23380	K13680|1|0.0|780|mtr:MTR_4g055520|beta-mannan synthase [EC:2.4.1.32]	-	GO:0016757//transferase activity, transferring glycosyl groups	-	gi|357471977|ref|XP_003606273.1|/0/Glucomannan 4-beta-mannosyltransferase [Medicago truncatula]
[Msa]_23388	K13418|1|3e-53|211|sbi:SORBI_06g018760|somatic embryogenesis receptor kinase 1 [EC:2.7.10.1 2.7.11.1]	GO:0016021//integral component of membrane	GO:0004672//protein kinase activity;GO:0005524//ATP binding	GO:0006468//protein phosphorylation	gi|657383901|gb|KEH27457.1|/0/LRR receptor-like kinase [Medicago truncatula]
[Msa]_23389	K15718|1|0.0|454|cam:101491298|linoleate 9S-lipoxygenase [EC:1.13.11.58]	-	GO:0005506//iron ion binding;GO:0016165//linoleate 13S-lipoxygenase activity	GO:0031408//oxylipin biosynthetic process;GO:0055114//oxidation-reduction process	gi|502156314|ref|XP_004510412.1|/0/PREDICTED: linoleate 9S-lipoxygenase-like [Cicer arietinum]
[Msa]_23429	K10395|1|1e-07|59.7|pmum:103342269|kinesin family member 4/21/27	-	-	-	gi|657390099|gb|KEH31687.1|/1.04052e-127/hypothetical protein MTR_4g102460 [Medicago truncatula]
[Msa]_23430	-	-	-	-	gi|357517095|ref|XP_003628836.1|/0/Zinc finger protein [Medicago truncatula]
[Msa]_23447	K17471|1|0.0|1170|gmx:100804670|sulfate transporter 3	-	-	-	gi|657379430|gb|KEH23810.1|/0/sulfate/bicarbonate/oxalate exchanger and transporter sat-1 [Medicago truncatula]
[Msa]_23450	K03327|1|2e-06|55.5|gmx:100786872|multidrug resistance protein, MATE family	GO:0016020//membrane	GO:0015297//antiporter activity;GO:0015238//drug transmembrane transporter activity	GO:0006855//drug transmembrane transport	gi|390195133|gb|AFL69846.1|/0/aluminum-activated citrate transporter isoform A [Medicago sativa]
[Msa]_23467	K12309|1|0.0|694|crb:CARUB_v10007108mg|beta-galactosidase [EC:3.2.1.23]	-	GO:0004565//beta-galactosidase activity	GO:0005975//carbohydrate metabolic process	gi|357463559|ref|XP_003602061.1|/0/Beta-galactosidase [Medicago truncatula]
[Msa]_23480	K01230|1|0.0|377|vvi:100852827|mannosyl-oligosaccharide alpha-1,2-mannosidase [EC:3.2.1.113]	GO:0016020//membrane	GO:0004571//mannosyl-oligosaccharide 1,2-alpha-mannosidase activity;GO:0005509//calcium ion binding	-	gi|359483238|ref|XP_003632926.1|/0/PREDICTED: mannosyl-oligosaccharide 1,2-alpha-mannosidase MNS1-like [Vitis vinifera]
[Msa]_23489	K07195|1|0.0|1264|mtr:MTR_1g090620|exocyst complex component 7	GO:0000145//exocyst	-	GO:0006887//exocytosis	gi|357442821|ref|XP_003591688.1|/0/Exocyst complex component EXO70 [Medicago truncatula]
[Msa]_23490	K15718|1|0.0|1478|mtr:MTR_8g018690|linoleate 9S-lipoxygenase [EC:1.13.11.58]	-	GO:0005506//iron ion binding;GO:0016165//linoleate 13S-lipoxygenase activity	GO:0031408//oxylipin biosynthetic process;GO:0055114//oxidation-reduction process	gi|357513815|ref|XP_003627196.1|/0/Lipoxygenase [Medicago truncatula]
[Msa]_23503	-	-	-	-	gi|357445827|ref|XP_003593191.1|/0/hypothetical protein MTR_2g008750 [Medicago truncatula]
[Msa]_23575	K15631|1|4e-12|57.8|ppp:PHYPADRAFT_65039|molybdenum cofactor sulfurtransferase [EC:2.8.1.9]	-	-	-	gi|657375056|gb|KEH20479.1|/0/catalytic/pyridoxal phosphate-binding protein [Medicago truncatula]
[Msa]_23577	K01099|1|6e-62|161|ppp:PHYPADRAFT_119139|phosphatidylinositol-bisphosphatase [EC:3.1.3.36]	-	-	-	gi|657405064|gb|AES62253.2|/0/type I inositol-1,4,5-trisphosphate 5-phosphatase [Medicago truncatula]
[Msa]_23582	K00703|1|0.0|1046|mtr:MTR_3g091570|starch synthase [EC:2.4.1.21]	-	GO:0009011//starch synthase activity	GO:0009250//glucan biosynthetic process	gi|357463955|ref|XP_003602259.1|/0/Soluble starch synthase [Medicago truncatula]
[Msa]_23587	K03327|1|0.0|959|mtr:MTR_5g032720|multidrug resistance protein, MATE family	GO:0016020//membrane	GO:0015297//antiporter activity;GO:0015238//drug transmembrane transporter activity	GO:0006855//drug transmembrane transport	gi|357485623|ref|XP_003613099.1|/0/Protein TRANSPARENT TESTA [Medicago truncatula]
[Msa]_23600	K10775|1|0.0|1290|cam:101496077|phenylalanine ammonia-lyase [EC:4.3.1.24]	-	-	-	gi|657379705|gb|KEH24018.1|/0/phenylalanine ammonia-lyase-like protein [Medicago truncatula]
[Msa]_23602	-	-	-	-	gi|657379990|gb|KEH24269.1|/0/START-2 domain protein [Medicago truncatula]
[Msa]_23603	K04733|1|6e-115|416|egr:104420740|interleukin-1 receptor-associated kinase 4 [EC:2.7.11.1];K04730|3|2e-103|342|zma:103646021|interleukin-1 receptor-associated kinase 1 [EC:2.7.11.1]	-	-	-	gi|657384303|gb|AES95397.2|/0/lectin receptor kinase [Medicago truncatula]
[Msa]_23633	K12811|1|1e-09|65.9|brp:103872879|ATP-dependent RNA helicase DDX46/PRP5 [EC:3.6.4.13];K11984|3|2e-08|62.0|ppp:PHYPADRAFT_233757|U4/U6.U5 tri-snRNP-associated protein 1;K13172|4|2e-08|62.0|obr:102710301|serine/arginine repetitive matrix protein 2	-	-	-	gi|357440277|ref|XP_003590416.1|/0/Cactin (ISS) [Medicago truncatula]
[Msa]_23635	K01611|1|2e-106|211|cam:101491737|S-adenosylmethionine decarboxylase [EC:4.1.1.50]	-	-	-	gi|657371695|gb|KEH17677.1|/1.56615e-111/S-adenosylmethionine decarboxylase proenzyme [Medicago truncatula]
[Msa]_23645	-	-	-	-	gi|657381919|gb|KEH25872.1|/7.26185e-85/hypothetical protein MTR_6g036940 [Medicago truncatula]
[Msa]_23647	-	-	-	-	gi|357443129|ref|XP_003591842.1|/0/LSM14-like protein [Medicago truncatula]
[Msa]_23656	K11805|1|1e-82|237|mtr:MTR_3g092840|WD repeat-containing protein 68	-	-	-	gi|514716299|ref|XP_004953461.1|/2.3055e-61/PREDICTED: protein TRANSPARENT TESTA GLABRA 1-like [Setaria italica]
[Msa]_23664	K10775|1|0.0|1337|cam:101496077|phenylalanine ammonia-lyase [EC:4.3.1.24]	-	-	-	gi|129590|sp|P27990.1|PALY_MEDSA/0/RecName: Full=Phenylalanine ammonia-lyase [Medicago sativa]
[Msa]_23678	-	-	-	-	-
[Msa]_23679	K14485|1|0.0|422|pper:PRUPE_ppa003344mg|transport inhibitor response 1	-	-	-	gi|703161233|ref|XP_010112739.1|/0/Protein TRANSPORT INHIBITOR RESPONSE 1 [Morus notabilis]
[Msa]_23689	K03243|1|5e-10|67.4|cre:CHLREDRAFT_141272|translation initiation factor 5B;K09273|3|6e-09|63.9|atr:18426805|upstream-binding transcription factor	-	-	-	gi|657399244|gb|AES67011.2|/0/proton pump interactor, putative [Medicago truncatula]
[Msa]_23697	-	-	-	-	gi|300390546|gb|ADK11084.1|/0/maturase K [Medicago sativa]
[Msa]_23707	-	-	-	-	gi|657371893|gb|KEH17845.1|/0/PH-GRAM1-TCB1D9-TCB1D9B domain protein [Medicago truncatula]
[Msa]_23749	K00820|1|0.0|533|cam:101512277|glucosamine--fructose-6-phosphate aminotransferase (isomerizing) [EC:2.6.1.16]	-	-	-	gi|502105634|ref|XP_004492850.1|/0/PREDICTED: glutamine--fructose-6-phosphate aminotransferase [isomerizing] 2-like isoform X2 [Cicer arietinum]
[Msa]_2375	K12828|1|0.0|768|mtr:MTR_2g009110|splicing factor 3B subunit 1	-	-	-	gi|657396450|gb|KEH36451.1|/0/splicing factor 3B subunit 1 [Medicago truncatula]
[Msa]_23753	K03283|1|0.0|779|mtr:MTR_7g024580|heat shock 70kDa protein 1/8;K06758|1|0.0|779|mtr:MTR_7g024580|L1 cell adhesion molecule like protein	-	GO:0005524//ATP binding	GO:0006950//response to stress	gi|357503195|ref|XP_003621886.1|/0/Heat shock protein [Medicago truncatula]
[Msa]_23759	K03231|1|8e-107|389|mtr:MTR_1g101870|elongation factor 1-alpha;K13254|2|9e-58|226|csv:101210488|spastin [EC:3.6.4.3]	-	-	-	gi|657381753|gb|KEH25715.1|/0/P-loop nucleoside triphosphate hydrolase superfamily protein [Medicago truncatula]
[Msa]_23766	K04730|1|0.0|401|egr:104440339|interleukin-1 receptor-associated kinase 1 [EC:2.7.11.1]	-	GO:0005524//ATP binding;GO:0004674//protein serine/threonine kinase activity	GO:0006468//protein phosphorylation	gi|357500791|ref|XP_003620684.1|/0/Somatic embryogenesis receptor kinase [Medicago truncatula]
[Msa]_23771	K11323|1|4e-07|57.8|vcn:VOLCADRAFT_121342|histone arginine demethylase JMJD6 [EC:1.14.11.-]	-	-	-	gi|657390099|gb|KEH31687.1|/8.04161e-68/hypothetical protein MTR_4g102460 [Medicago truncatula]
[Msa]_23781	K11968|1|2e-49|198|csv:101217459|ariadne-1 [EC:2.3.2.27];K11975|4|4e-47|190|egr:104445473|E3 ubiquitin-protein ligase RNF144 [EC:2.3.2.27]	-	GO:0008270//zinc ion binding;GO:0016874//ligase activity	-	gi|357448361|ref|XP_003594456.1|/0/E3 ubiquitin-protein ligase RNF216 [Medicago truncatula]
[Msa]_23782	-	-	-	-	gi|657372086|gb|KEH18018.1|/0/signal transducer, putative [Medicago truncatula]
[Msa]_23783	K11294|1|1e-10|69.3|brp:103871689|nucleolin;K12472|2|2e-10|68.6|ota:Ot15g00490|epidermal growth factor receptor substrate 15;K17046|4|4e-08|61.2|jcu:105633092|protein DEK;K13172|5|2e-07|58.9|obr:102710301|serine/arginine repetitive matrix protein 2	-	-	-	gi|358348678|ref|XP_003638371.1|/0/Low-temperature-induced 65 kDa protein [Medicago truncatula]
[Msa]_23784	K17535|1|2e-63|244|rcu:RCOM_1599780|serine/threonine-protein kinase TNNI3K [EC:2.7.11.1];K04424|5|3e-43|177|pxb:103952008|sterile alpha motif and leucine zipper containing kinase AZK [EC:2.7.11.25]	-	-	-	gi|657389341|gb|KEH31057.1|/0/tyrosine kinase family protein [Medicago truncatula]
[Msa]_23828	K01893|1|0.0|1025|cam:101493335|asparaginyl-tRNA synthetase [EC:6.1.1.22]	GO:0005737//cytoplasm	GO:0004816//asparagine-tRNA ligase activity;GO:0003676//nucleic acid binding;GO:0005524//ATP binding	GO:0006421//asparaginyl-tRNA aminoacylation	gi|657379692|gb|AES81830.2|/0/cytoplasmic asparagine-tRNA ligase [Medicago truncatula]
[Msa]_23840	K01904|1|0.0|352|rcu:RCOM_0473330|4-coumarate--CoA ligase [EC:6.2.1.12]	-	GO:0047077;GO:0016874//ligase activity	GO:0055114//oxidation-reduction process	gi|657387960|gb|KEH29989.1|/0/4-coumarate:CoA ligase-like protein [Medicago truncatula]
[Msa]_23844	K19476|1|0.0|628|cam:101488821|vacuolar protein sorting-associated protein IST1	-	-	-	gi|657381987|gb|KEH25939.1|/0/regulator of Vps4 activity in the MVB pathway protein [Medicago truncatula]
[Msa]_23870	K16569|1|0.0|688|mtr:MTR_8g011450|gamma-tubulin complex component 2	-	-	-	gi|657372180|gb|AET01346.2|/0/Spc97/Spc98 family of spindle pole body (SBP) component [Medicago truncatula]
[Msa]_23874	K13863|1|0.0|627|mtr:MTR_7g086510|solute carrier family 7 (cationic amino acid transporter), member 1	GO:0016021//integral component of membrane	GO:0015171//amino acid transmembrane transporter activity	GO:0003333//amino acid transmembrane transport	gi|357508821|ref|XP_003624699.1|/0/High affinity cationic amino acid transporter [Medicago truncatula]
[Msa]_23878	K01657|1|4e-53|186|mtr:MTR_021s0006|anthranilate synthase component I [EC:4.1.3.27];K03453|4|7e-42|173|mtr:MTR_130s0018|bile acid:Na+ symporter, BASS family	-	-	-	gi|571463331|ref|XP_006582584.1|/5.8152e-116/PREDICTED: uncharacterized protein LOC100804404 [Glycine max]
[Msa]_23887	K04043|1|0.0|1283|mtr:MTR_4g092920|molecular chaperone DnaK	-	GO:0005524//ATP binding;GO:0051082//unfolded protein binding	GO:0006457//protein folding;GO:0006950//response to stress	gi|643431274|gb|AIA99450.1|/0/heat shock protein 70 [Medicago sativa]
[Msa]_23888	K14486|1|8e-146|518|pxb:103929678|auxin response factor	-	-	-	gi|657397980|gb|KEH37616.1|/0/auxin response factor 2 [Medicago truncatula]
[Msa]_23892	K12261|1|0.0|333|cam:101501749|2-hydroxyacyl-CoA lyase 1 [EC:4.1.-.-]	-	-	-	gi|657380634|gb|KEH24737.1|/0/2-hydroxyacyl-CoA lyase [Medicago truncatula]
[Msa]_23894	K14544|1|9e-70|124|csl:COCSUDRAFT_65874|U3 small nucleolar RNA-associated protein 22	-	-	-	gi|358349317|ref|XP_003638685.1|/0/Ubiquitin [Medicago truncatula]
[Msa]_23898	K14724|1|0.0|740|sbi:SORBI_05g025700|solute carrier family 9 (sodium/hydrogen exchanger), member 8	GO:0016021//integral component of membrane	GO:0015385//sodium:proton antiporter activity	GO:0055085//transmembrane transport;GO:0006885//regulation of pH;GO:0006814//sodium ion transport	gi|46250921|gb|AAS84487.1|/0/Na+/H+ antiporter [Medicago sativa]
[Msa]_23916	K12124|1|0.0|1027|mtr:MTR_1g098160|GIGANTEA	-	-	-	gi|657405074|gb|AES62299.2|/0/gigantea protein 1B [Medicago truncatula]
[Msa]_23927	K16628|1|6e-06|53.9|vcn:VOLCADRAFT_104026|collagen, type VII, alpha	-	-	-	gi|657373182|gb|KEH18932.1|/0/RAP domain protein [Medicago truncatula]
[Msa]_23942	K08472|1|5e-27|124|cam:101495828|mlo protein	-	-	-	gi|355514752|gb|AES96375.1|/0/plant/F10M23-360 protein [Medicago truncatula]
[Msa]_23956	-	-	-	-	gi|358346026|ref|XP_003637074.1|/8.73531e-144/Cell wall-associated hydrolase, partial [Medicago truncatula]
[Msa]_23957	K01623|1|3e-49|180|pda:103722777|fructose-bisphosphate aldolase, class I [EC:4.1.2.13];K02940|3|7e-39|163|sita:101773010|large subunit ribosomal protein L9e	-	-	-	gi|657391308|gb|KEH32584.1|/0/nodulin MtN21/EamA-like transporter family protein [Medicago truncatula]
[Msa]_23966	K07870|1|0.0|1098|mtr:MTR_1g082870|Ras homolog gene family, member T1	GO:0005741//mitochondrial outer membrane	GO:0005509//calcium ion binding;GO:0003924//GTPase activity;GO:0005525//GTP binding	GO:0007264//small GTPase mediated signal transduction;GO:0019725//cellular homeostasis;GO:0006184	gi|357441657|ref|XP_003591106.1|/0/Mitochondrial Rho GTPase [Medicago truncatula]
[Msa]_23969	K04043|1|0.0|1283|mtr:MTR_4g092920|molecular chaperone DnaK	-	GO:0005524//ATP binding;GO:0051082//unfolded protein binding	GO:0006457//protein folding;GO:0006950//response to stress	gi|643431274|gb|AIA99450.1|/0/heat shock protein 70 [Medicago sativa]
[Msa]_23977	K03798|1|0.0|1302|cam:101491362|cell division protease FtsH [EC:3.4.24.-]	-	-	-	gi|17865463|sp|Q9BAE0.1|FTSH_MEDSA/0/RecName: Full=ATP-dependent zinc metalloprotease FTSH, chloroplastic; Flags: Precursor [Medicago sativa]
[Msa]_23984	K16302|1|2e-99|364|mdm:103450581|metal transporter CNNM	-	GO:0008168//methyltransferase activity	GO:0032259//methylation	gi|357484649|ref|XP_003612612.1|/0/hypothetical protein MTR_5g026930 [Medicago truncatula]
[Msa]_23989	K13412|1|0.0|593|mtr:MTR_5g099240|calcium-dependent protein kinase [EC:2.7.11.1]	-	GO:0005509//calcium ion binding;GO:0005524//ATP binding;GO:0004674//protein serine/threonine kinase activity	GO:0006468//protein phosphorylation	gi|357495673|ref|XP_003618125.1|/0/Calcium-dependent protein kinase [Medicago truncatula]
[Msa]_24012	K10666|1|0.0|761|mtr:MTR_7g093390|E3 ubiquitin-protein ligase RNF5 [EC:2.3.2.27]	-	GO:0008270//zinc ion binding	-	gi|357509977|ref|XP_003625277.1|/0/RING finger protein [Medicago truncatula]
[Msa]_24014	K15920|1|1e-178|627|ath:AT5G64570|beta-D-xylosidase 4 [EC:3.2.1.37]	-	GO:0004553//hydrolase activity, hydrolyzing O-glycosyl compounds	GO:0005975//carbohydrate metabolic process	gi|357449039|ref|XP_003594795.1|/0/Beta xylosidase [Medicago truncatula]
[Msa]_24015	K08869|1|0.0|1139|cam:101495478|aarF domain-containing kinase	-	-	-	gi|657396543|gb|KEH36503.1|/0/Serine/Threonine-kinase abkC-like protein, putative [Medicago truncatula]
[Msa]_24028	K14638|1|0.0|1165|mtr:MTR_2g101610|solute carrier family 15 (peptide/histidine transporter), member 3/4	GO:0016020//membrane	GO:0005215//transporter activity	GO:0006810//transport	gi|87240438|gb|ABD32296.1|/0/TGF-beta receptor, type I/II extracellular region [Medicago truncatula]
[Msa]_24035	K15429|1|2e-20|101|pvu:PHAVU_003G176600g|tRNA (guanine37-N1)-methyltransferase [EC:2.1.1.228];K10761|2|9e-20|99.8|cic:CICLE_v10027573mg|tRNA(His) guanylyltransferase [EC:2.7.7.79];K13098|4|3e-17|91.3|eus:EUTSA_v10012621mg|RNA-binding protein FUS	-	-	-	gi|657381644|gb|AES75227.2|/6.77119e-59/O-glycosyl hydrolase family 17 protein [Medicago truncatula]
[Msa]_2404	K12616|1|0.0|1031|mtr:MTR_3g061160|enhancer of mRNA-decapping protein 4	-	-	-	gi|357460315|ref|XP_003600439.1|/0/Enhancer of mRNA-decapping protein [Medicago truncatula]
[Msa]_24041	K08910|1|2e-66|121|pop:POPTR_0015s07340g|light-harvesting complex I chlorophyll a/b binding protein 4	GO:0034357;GO:0044425;GO:0009536//plastid	-	GO:0044237//cellular metabolic process	gi|75266203|sp|Q9SQL2.1|CB24_PEA/2.32723e-59/RecName: Full=Chlorophyll a-b binding protein P4, chloroplastic; AltName: Full=LHCI type III CAB-P4; Flags: Precursor [Pisum sativum]
[Msa]_24048	K03283|1|0.0|647|mtr:MTR_7g021440|heat shock 70kDa protein 1/8;K06758|1|0.0|647|mtr:MTR_7g021440|L1 cell adhesion molecule like protein	-	GO:0005524//ATP binding	GO:0006950//response to stress	gi|357502753|ref|XP_003621665.1|/0/Heat shock protein [Medicago truncatula]
[Msa]_24058	K12130|1|6e-165|582|gmx:100802674|pseudo-response regulator 5	-	-	-	gi|657372780|gb|KEH18567.1|/0/PRR response regulator [Medicago truncatula]
[Msa]_24091	K12840|1|7e-26|120|bdi:100831005|splicing factor 45;K11367|3|2e-09|65.5|gsl:Gasu_59610|chromodomain-helicase-DNA-binding protein 1 [EC:3.6.4.12]	GO:0005622//intracellular	GO:0005097	GO:0032851	gi|357478201|ref|XP_003609386.1|/0/TBC1 domain family member [Medicago truncatula]
[Msa]_24098	K10696|1|0.0|1036|mtr:MTR_7g046250|E3 ubiquitin-protein ligase BRE1 [EC:2.3.2.27]	-	-	-	gi|657377537|gb|AES78822.2|/0/E3 ubiquitin-protein ligase BRE1-like protein [Medicago truncatula]
[Msa]_24102	K07870|1|0.0|1258|mtr:MTR_1g082870|Ras homolog gene family, member T1	GO:0005741//mitochondrial outer membrane	GO:0005509//calcium ion binding;GO:0003924//GTPase activity;GO:0005525//GTP binding	GO:0007264//small GTPase mediated signal transduction;GO:0019725//cellular homeostasis;GO:0006184	gi|357441657|ref|XP_003591106.1|/0/Mitochondrial Rho GTPase [Medicago truncatula]
[Msa]_24107	K04420|1|0.0|504|cit:102607672|mitogen-activated protein kinase kinase kinase 2 [EC:2.7.11.25]	-	-	-	gi|355524296|gb|AET04750.1|/0/MAP kinase kinase kinase [Medicago truncatula]
[Msa]_24114	K00517|1|4e-177|582|ath:AT3G52970|;K05280|3|5e-84|290|gmx:100778531|flavonoid 3'-monooxygenase [EC:1.14.13.21]	-	GO:0020037//heme binding;GO:0016705//oxidoreductase activity, acting on paired donors, with incorporation or reduction of molecular oxygen;GO:0004497//monooxygenase activity;GO:0005506//iron ion binding;GO:0009055//electron carrier activity	GO:0055114//oxidation-reduction process	gi|357445155|ref|XP_003592855.1|/0/Cytochrome P450 [Medicago truncatula]
[Msa]_24117	K16302|1|3e-77|284|vvi:100245434|metal transporter CNNM	-	-	-	gi|355522379|gb|AET02833.1|/0/methyltransferase PMT2-like protein [Medicago truncatula]
[Msa]_24137	K15979|1|0.0|1375|mtr:MTR_3g098420|staphylococcal nuclease domain-containing protein 1	GO:0016442//RISC complex	GO:0016788//hydrolase activity, acting on ester bonds;GO:0003676//nucleic acid binding	GO:0031047//gene silencing by RNA	gi|357464897|ref|XP_003602730.1|/0/nuclease domain-containing protein [Medicago truncatula]
[Msa]_24140	K12116|1|0.0|1297|mtr:MTR_8g105590|flavin-binding kelch repeat F-box protein 1	-	GO:0004871//signal transducer activity	GO:0007165//signal transduction;GO:0006355//regulation of transcription, DNA-templated	gi|357521357|ref|XP_003630967.1|/0/Flavin-binding kelch repeat F-box [Medicago truncatula]
[Msa]_24141	K01534|1|6e-06|53.9|pvu:PHAVU_003G142700g|Cd2+/Zn2+-exporting ATPase [EC:3.6.3.3 3.6.3.5]	-	GO:0016301//kinase activity	GO:0016310//phosphorylation;GO:0015969//guanosine tetraphosphate metabolic process	gi|357514023|ref|XP_003627300.1|/0/GTP pyrophosphokinase [Medicago truncatula]
[Msa]_24146	K00029|1|0.0|1173|mtr:MTR_8g102620|malate dehydrogenase (oxaloacetate-decarboxylating)(NADP+) [EC:1.1.1.40]	-	GO:0051287//NAD binding;GO:0046872//metal ion binding	GO:0006108//malate metabolic process;GO:0055114//oxidation-reduction process	gi|357520877|ref|XP_003630727.1|/0/Malic enzyme [Medicago truncatula]
[Msa]_24151	K12347|1|7e-148|525|cam:101489317|natural resistance-associated macrophage protein	GO:0016020//membrane	GO:0005215//transporter activity	GO:0006810//transport	gi|357463547|ref|XP_003602055.1|/4.26889e-162/Metal transporter [Medicago truncatula]
[Msa]_24175	K14638|1|0.0|353|pper:PRUPE_ppa003177mg|solute carrier family 15 (peptide/histidine transporter), member 3/4	-	-	-	gi|33411520|dbj|BAC81420.1|/0/nitrate transporter [Prunus persica]
[Msa]_24179	K13946|1|0.0|773|mtr:MTR_5g082220|auxin influx carrier (AUX1 LAX family)	GO:0005886//plasma membrane;GO:0016021//integral component of membrane	GO:0015293//symporter activity	GO:0009624//response to nematode;GO:0006865//amino acid transport;GO:0009734//auxin-activated signaling pathway;GO:0048829//root cap development	gi|33326874|gb|AAQ08855.1|/0/auxin influx carrier-like protein 1 [Momordica charantia]
[Msa]_24192	-	-	-	-	-
[Msa]_24220	K14494|1|5e-39|163|mdm:103400470|DELLA protein	-	-	-	gi|357454193|ref|XP_003597377.1|/0/GRAS family transcription factor [Medicago truncatula]
[Msa]_24221	K09527|1|0.0|546|gmx:100787041|DnaJ homolog subfamily C member 7	-	-	-	gi|356510189|ref|XP_003523822.1|/0/PREDICTED: TPR repeat-containing thioredoxin TTL1-like [Glycine max]
[Msa]_24236	K00695|1|0.0|1136|mtr:MTR_4g124660|sucrose synthase [EC:2.4.1.13]	-	GO:0016157//sucrose synthase activity	GO:0009058//biosynthetic process;GO:0005985//sucrose metabolic process	gi|3915046|sp|O65026.1|SUSY_MEDSA/0/RecName: Full=Sucrose synthase; AltName: Full=Sucrose-UDP glucosyltransferase [Medicago sativa]
[Msa]_24237	-	-	-	-	gi|657380578|gb|KEH24691.1|/1.3324e-164/transmembrane protein, putative [Medicago truncatula]
[Msa]_24243	K03283|1|0.0|560|pop:POPTR_0001s03420g|heat shock 70kDa protein 1/8;K06758|1|0.0|560|pop:POPTR_0001s03420g|L1 cell adhesion molecule like protein	GO:0016021//integral component of membrane;GO:0009941//chloroplast envelope;GO:0005801//cis-Golgi network;GO:0005794//Golgi apparatus;GO:0005783//endoplasmic reticulum	GO:0005046//KDEL sequence binding;GO:0004872//receptor activity;GO:0005524//ATP binding	GO:0009414//response to water deprivation;GO:0006457//protein folding;GO:0042538//hyperosmotic salinity response;GO:0009408//response to heat;GO:0006621//protein retention in ER lumen;GO:0046686//response to cadmium ion;GO:0006914//autophagy;GO:0015031//protein transport	gi|566146992|ref|XP_006368490.1|/0/heat shock protein 70 cognate [Populus trichocarpa]
[Msa]_24249	K13667|1|3e-172|400|gmx:100789969|protein glucosyltransferase [EC:2.4.1.-]	-	-	-	gi|657371467|gb|KEH17460.1|/0/glycosyltransferase family 90 protein [Medicago truncatula]
[Msa]_24252	K04043|1|0.0|1283|mtr:MTR_4g092920|molecular chaperone DnaK	-	GO:0005524//ATP binding;GO:0051082//unfolded protein binding	GO:0006457//protein folding;GO:0006950//response to stress	gi|643431274|gb|AIA99450.1|/0/heat shock protein 70 [Medicago sativa]
[Msa]_24260	K04733|1|2e-138|494|egr:104420740|interleukin-1 receptor-associated kinase 4 [EC:2.7.11.1];K04730|2|9e-100|365|zma:103646021|interleukin-1 receptor-associated kinase 1 [EC:2.7.11.1]	-	-	-	gi|657384303|gb|AES95397.2|/0/lectin receptor kinase [Medicago truncatula]
[Msa]_24270	K10147|1|2e-21|105|ccp:CHC_T00006477001|protein phosphatase 1D [EC:3.1.3.16];K19477|2|9e-18|93.2|atr:18426723|cGMP-dependent protein kinase 2 [EC:2.7.11.12];K14497|3|9e-18|93.2|gmx:100785905|protein phosphatase 2C [EC:3.1.3.16];K17500|4|9e-17|89.7|smo:SELMODRAFT_36694|integrin-linked kinase-associated serine/threonine phosphatase 2C [EC:3.1.3.16]	-	GO:0003824//catalytic activity	GO:0008152//metabolic process	gi|357502763|ref|XP_003621670.1|/0/Protein phosphatase 2c [Medicago truncatula]
[Msa]_24288	K11294|1|0.0|365|mtr:MTR_4g074930|nucleolin	-	-	-	gi|1279563|emb|CAA61298.1|/0/nuM1 [Medicago sativa]
[Msa]_2430	-	-	-	-	gi|357457867|ref|XP_003599214.1|/3.97496e-151/hypothetical protein MTR_3g030280 [Medicago truncatula]
[Msa]_24320	K08331|1|0.0|989|mtr:MTR_5g068710|autophagy-related protein 13	GO:0005737//cytoplasm	GO:0004812//aminoacyl-tRNA ligase activity;GO:0005524//ATP binding	GO:0006418//tRNA aminoacylation for protein translation	gi|657385257|gb|KEH28145.1|/0/autophagy-related protein [Medicago truncatula]
[Msa]_24324	K12130|1|0.0|673|mtr:MTR_3g092780|pseudo-response regulator 5	-	GO:0000156//phosphorelay response regulator activity	GO:0035556//intracellular signal transduction;GO:0000160//phosphorelay signal transduction system;GO:0006355//regulation of transcription, DNA-templated	gi|657395065|gb|KEH35489.1|/0/PRR response regulator [Medicago truncatula]
[Msa]_24325	K12605|1|0.0|590|mtr:MTR_2g096180|CCR4-NOT transcription complex subunit 2	-	-	-	gi|657400068|gb|KEH39405.1|/0/CCR4-NOT transcription complex subunit 2 [Medicago truncatula]
[Msa]_2434	K00106|1|0.0|2145|mtr:MTR_2g098030|xanthine dehydrogenase/oxidase [EC:1.17.1.4 1.17.3.2]	-	-	-	gi|657400153|gb|AES67687.2|/0/xanthine dehydrogenase/oxidase [Medicago truncatula]
[Msa]_24342	K03283|1|0.0|577|mtr:MTR_7g024580|heat shock 70kDa protein 1/8;K06758|1|0.0|577|mtr:MTR_7g024580|L1 cell adhesion molecule like protein	-	GO:0005524//ATP binding	GO:0006950//response to stress	gi|56554972|gb|AAV98051.1|/0/heat shock protein 70 [Medicago sativa]
[Msa]_24349	K10523|1|2e-17|91.7|mdm:103408089|speckle-type POZ protein	-	-	-	gi|502119853|ref|XP_004496757.1|/2.47129e-69/PREDICTED: ARM REPEAT PROTEIN INTERACTING WITH ABF2-like isoform X1 [Cicer arietinum]
[Msa]_24382	K08332|1|3e-147|523|mdm:103452253|vacuolar protein 8	-	-	-	gi|657389141|gb|KEH30892.1|/0/armadillo/beta-catenin repeat protein [Medicago truncatula]
[Msa]_24383	K19626|1|1e-21|106|gmx:102660446|inversin;K06694|3|9e-18|93.2|cam:101495937|26S proteasome non-ATPase regulatory subunit 10	-	-	-	gi|657406084|gb|KEH44513.1|/0/ankyrin repeat plant-like protein [Medicago truncatula]
[Msa]_24392	-	-	-	-	gi|657385181|gb|AES98203.2|/0/transcription factor [Medicago truncatula]
[Msa]_24395	-	-	-	-	gi|355490472|gb|AES71675.1|/0/embryo defective 1381 protein [Medicago truncatula]
[Msa]_24414	-	-	-	-	gi|357445483|ref|XP_003593019.1|/0/Membralin [Medicago truncatula]
[Msa]_24417	K11267|1|3e-14|81.6|zma:103638287|sister chromatid cohesion protein PDS5;K12472|4|4e-13|77.8|bvg:104885038|epidermal growth factor receptor substrate 15	-	-	-	gi|657388497|gb|KEH30432.1|/9.91504e-111/BURP domain protein [Medicago truncatula]
[Msa]_24421	K17871|1|0.0|1147|mtr:MTR_4g091240|NADH:ubiquinone reductase (non-electrogenic) [EC:1.6.5.9]	-	GO:0050660//flavin adenine dinucleotide binding;GO:0016491//oxidoreductase activity;GO:0005509//calcium ion binding	GO:0055114//oxidation-reduction process	gi|357475923|ref|XP_003608247.1|/0/External NADH-ubiquinone oxidoreductase [Medicago truncatula]
[Msa]_24425	K11294|1|0.0|773|mtr:MTR_4g074930|nucleolin	-	GO:0097159//organic cyclic compound binding;GO:1901363//heterocyclic compound binding	-	gi|1279563|emb|CAA61298.1|/0/nuM1 [Medicago sativa]
[Msa]_24429	K14290|1|0.0|604|mtr:MTR_5g007790|exportin-1	-	-	-	gi|357481145|ref|XP_003610858.1|/0/Exportin-1 [Medicago truncatula]
[Msa]_2444	K14572|1|4e-08|62.0|mtr:MTR_8g018890|midasin;K14306|2|4e-08|43.5|atr:18436108|nuclear pore complex protein Nup62;K14826|4|4e-06|55.5|aly:ARALYDRAFT_492297|FK506-binding nuclear protein [EC:5.2.1.8];K17046|5|9e-06|54.3|cam:101498932|protein DEK	-	GO:0016817//hydrolase activity, acting on acid anhydrides;GO:0005525//GTP binding	-	gi|357448577|ref|XP_003594564.1|/0/Translocase of chloroplast [Medicago truncatula]
[Msa]_24453	K02145|1|0.0|1113|cam:101513091|V-type H+-transporting ATPase subunit A [EC:3.6.3.14]	GO:0033180//proton-transporting V-type ATPase, V1 domain	GO:0005524//ATP binding;GO:0046961//proton-transporting ATPase activity, rotational mechanism	GO:0046034//ATP metabolic process;GO:0015991//ATP hydrolysis coupled proton transport	gi|657386133|gb|KEH28525.1|/0/archaeal/vacuolar-type H+-ATPase subunit A [Medicago truncatula]
[Msa]_24460	K04730|1|5e-81|187|egu:105039392|interleukin-1 receptor-associated kinase 1 [EC:2.7.11.1];K04733|3|2e-69|265|zma:100191370|interleukin-1 receptor-associated kinase 4 [EC:2.7.11.1]	-	-	-	gi|657388640|gb|KEH30536.1|/0/receptor-like kinase [Medicago truncatula]
[Msa]_24487	K03283|1|0.0|486|mtr:MTR_7g024580|heat shock 70kDa protein 1/8;K06758|1|0.0|486|mtr:MTR_7g024580|L1 cell adhesion molecule like protein	-	GO:0005524//ATP binding	GO:0006950//response to stress	gi|357503195|ref|XP_003621886.1|/0/Heat shock protein [Medicago truncatula]
[Msa]_2449	K17550|1|4e-09|65.5|cre:CHLREDRAFT_134759|protein phosphatase 1 regulatory subunit 7	-	-	-	gi|657398195|gb|AES65731.2|/0/outer arm dynein light chain 1 [Medicago truncatula]
[Msa]_24493	K19626|1|1e-21|106|gmx:102660446|inversin;K06694|3|8e-18|93.2|cam:101495937|26S proteasome non-ATPase regulatory subunit 10	-	-	-	gi|657406084|gb|KEH44513.1|/0/ankyrin repeat plant-like protein [Medicago truncatula]
[Msa]_24505	K14638|1|0.0|304|cam:101496346|solute carrier family 15 (peptide/histidine transporter), member 3/4	-	-	-	gi|502141746|ref|XP_004504618.1|/0/PREDICTED: peptide transporter PTR2-like [Cicer arietinum]
[Msa]_24519	K04733|1|5e-124|446|dosa:Os01t0819100-01|interleukin-1 receptor-associated kinase 4 [EC:2.7.11.1];K04730|2|6e-81|219|cmo:103488217|interleukin-1 receptor-associated kinase 1 [EC:2.7.11.1]	-	-	-	gi|657395105|gb|KEH35517.1|/0/receptor-like kinase [Medicago truncatula]
[Msa]_24527	-	-	-	-	gi|502150511|ref|XP_004507989.1|/0/PREDICTED: uncharacterized protein LOC101508386 isoform X1 [Cicer arietinum]
[Msa]_24534	K00058|1|0.0|1154|mtr:MTR_4g005880|D-3-phosphoglycerate dehydrogenase [EC:1.1.1.95]	-	GO:0051287//NAD binding;GO:0004617//phosphoglycerate dehydrogenase activity;GO:0016597//amino acid binding	GO:0006564//L-serine biosynthetic process;GO:0055114//oxidation-reduction process	gi|357467711|ref|XP_003604140.1|/0/Phosphoglycerate dehydrogenase [Medicago truncatula]
[Msa]_2454	K04646|1|0.0|2140|mtr:MTR_3g070940|clathrin heavy chain	-	-	-	gi|657394085|gb|AES71175.2|/0/clathrin heavy chain [Medicago truncatula]
[Msa]_24559	K12818|1|8e-53|209|smo:SELMODRAFT_429199|ATP-dependent RNA helicase DHX8/PRP22 [EC:3.6.4.13];K17866|3|5e-17|90.5|ota:Ot07g02460|diphthamide biosynthesis protein 2;K12670|5|6e-06|53.9|egr:104455554|oligosaccharyltransferase complex subunit beta	-	-	-	gi|657373529|gb|KEH19210.1|/2.41454e-133/zinc induced facilitator-like protein [Medicago truncatula]
[Msa]_24560	K00029|1|0.0|1172|mtr:MTR_8g102620|malate dehydrogenase (oxaloacetate-decarboxylating)(NADP+) [EC:1.1.1.40]	-	GO:0051287//NAD binding;GO:0046872//metal ion binding	GO:0006108//malate metabolic process;GO:0055114//oxidation-reduction process	gi|357520877|ref|XP_003630727.1|/0/Malic enzyme [Medicago truncatula]
[Msa]_24562	K00111|1|0.0|1150|cam:101503612|glycerol-3-phosphate dehydrogenase [EC:1.1.5.3]	-	-	-	gi|657404883|gb|KEH43484.1|/0/glycerol-3-phosphate dehydrogenase, putative [Medicago truncatula]
[Msa]_24564	K00133|1|9e-09|63.2|aly:ARALYDRAFT_312479|aspartate-semialdehyde dehydrogenase [EC:1.2.1.11]	-	-	-	gi|657401163|gb|KEH40183.1|/0/Sec14p-like phosphatidylinositol transfer family protein [Medicago truncatula]
[Msa]_24566	K19476|1|8e-85|315|pxb:103938859|vacuolar protein sorting-associated protein IST1	-	-	-	gi|657383389|gb|KEH27107.1|/0/regulator of Vps4 activity in the MVB pathway protein [Medicago truncatula]
[Msa]_24597	K08867|1|0.0|873|cam:101506224|WNK lysine deficient protein kinase [EC:2.7.11.1]	-	-	-	gi|657387013|gb|KEH29201.1|/0/WNK kinase [Medicago truncatula]
[Msa]_2461	K00020|1|8e-42|174|egr:104422292|3-hydroxyisobutyrate dehydrogenase [EC:1.1.1.31]	-	-	-	gi|657382838|gb|KEH26677.1|/0/ketose-bisphosphate aldolase class-II family protein [Medicago truncatula]
[Msa]_24614	K02993|1|2e-07|58.9|zma:103646105|small subunit ribosomal protein S7e	-	-	-	gi|657387416|gb|AES87928.2|/0/inactive purple acid phosphatase-like protein [Medicago truncatula]
[Msa]_24615	K00225|1|0.0|1133|cam:101498593|L-galactono-1,4-lactone dehydrogenase [EC:1.3.2.3]	-	-	-	gi|657402564|gb|AES60484.2|/0/L-galactono-1,4-lactone dehydrogenase [Medicago truncatula]
[Msa]_24616	K00382|1|0.0|1092|mtr:MTR_4g121880|dihydrolipoamide dehydrogenase [EC:1.8.1.4]	GO:0005737//cytoplasm	GO:0050660//flavin adenine dinucleotide binding;GO:0004148//dihydrolipoyl dehydrogenase activity	GO:0045454//cell redox homeostasis;GO:0055114//oxidation-reduction process	gi|357478937|ref|XP_003609754.1|/0/Dihydrolipoyl dehydrogenase [Medicago truncatula]
[Msa]_24622	-	-	-	-	gi|657390736|gb|KEH32165.1|/0/pleckstrin-like (PH) and lipid-binding START domain protein [Medicago truncatula]
[Msa]_2463	K05681|1|1e-50|203|cme:CYME_CMS467C|ATP-binding cassette, subfamily G (WHITE), member 2	-	-	-	gi|657379618|gb|AES81617.2|/0/drug resistance transporter-like ABC domain protein [Medicago truncatula]
[Msa]_24635	K13422|1|0.0|322|mtr:MTR_8g067280|transcription factor MYC2	-	-	-	gi|657374536|gb|AET03296.2|/0/basic helix loop helix (bHLH) family transcription factor [Medicago truncatula]
[Msa]_24638	K02433|1|4e-33|144|csl:COCSUDRAFT_54845|aspartyl-tRNA(Asn)/glutamyl-tRNA(Gln) amidotransferase subunit A [EC:6.3.5.6 6.3.5.7];K01426|3|6e-32|140|smo:SELMODRAFT_441847|amidase [EC:3.5.1.4]	-	-	-	gi|657375712|gb|AET04919.2|/0/glutamyl-tRNA(Gln) amidotransferase subunit A-like protein [Medicago truncatula]
[Msa]_2464	-	-	-	-	gi|357457867|ref|XP_003599214.1|/8.82845e-151/hypothetical protein MTR_3g030280 [Medicago truncatula]
[Msa]_24657	K04733|1|1e-110|401|egr:104431689|interleukin-1 receptor-associated kinase 4 [EC:2.7.11.1]	GO:0016021//integral component of membrane	GO:0004672//protein kinase activity;GO:0005524//ATP binding	GO:0006468//protein phosphorylation	gi|357461359|ref|XP_003600961.1|/0/Ser-thr protein kinase [Medicago truncatula]
[Msa]_24664	K03294|1|1e-111|404|sita:101754459|basic amino acid/polyamine antiporter, APA family;K15095|2|3e-16|88.2|bdi:100839967|(+)-neomenthol dehydrogenase [EC:1.1.1.208]	-	-	-	gi|357469365|ref|XP_003604967.1|/0/BTB/POZ domain-containing protein [Medicago truncatula]
[Msa]_2467	K12309|1|0.0|408|pxb:103943992|beta-galactosidase [EC:3.2.1.23]	-	GO:0030246//carbohydrate binding;GO:0004565//beta-galactosidase activity	GO:0005975//carbohydrate metabolic process	gi|657372476|gb|KEH18344.1|/0/beta-galactosidase [Medicago truncatula]
[Msa]_24672	K14498|1|4e-106|246|pop:POPTR_0005s17290g|serine/threonine-protein kinase SRK2 [EC:2.7.11.1]	GO:0005737//cytoplasm;GO:0005634//nucleus	GO:0005524//ATP binding;GO:0004674//protein serine/threonine kinase activity	GO:0006468//protein phosphorylation;GO:0080167//response to karrikin	gi|224082109|ref|XP_002306567.1|/2.29505e-105/serine/threonine protein kinase [Populus trichocarpa]
[Msa]_24677	K14491|1|0.0|1279|mtr:MTR_3g106220|two-component response regulator ARR-B family	-	GO:0003677//DNA binding;GO:0003682//chromatin binding;GO:0000156//phosphorelay response regulator activity	GO:0035556//intracellular signal transduction;GO:0000160//phosphorelay signal transduction system;GO:0006355//regulation of transcription, DNA-templated	gi|357466055|ref|XP_003603312.1|/0/Two-component response regulator ARR1 [Medicago truncatula]
[Msa]_24686	K13648|1|0.0|757|mtr:MTR_7g074680|alpha-1,4-galacturonosyltransferase [EC:2.4.1.43]	-	GO:0016757//transferase activity, transferring glycosyl groups	-	gi|657378615|gb|KEH23315.1|/0/glycosyltransferase family 8 protein [Medicago truncatula]
[Msa]_24690	K04371|1|0.0|577|jcu:105631897|mitogen-activated protein kinase 1/3 [EC:2.7.11.24]	-	GO:0004707//MAP kinase activity;GO:0005524//ATP binding	GO:0000165//MAPK cascade;GO:0006468//protein phosphorylation	gi|357447643|ref|XP_003594097.1|/0/Mitogen activated protein kinase 16-2 [Medicago truncatula]
[Msa]_24691	K06185|1|0.0|453|cam:101504835|ATP-binding cassette, subfamily F, member 2	-	-	-	gi|657387968|gb|KEH29997.1|/0/ABC transporter family protein [Medicago truncatula]
[Msa]_24696	K04730|1|2e-129|377|smo:SELMODRAFT_77054|interleukin-1 receptor-associated kinase 1 [EC:2.7.11.1]	-	-	-	gi|657372109|gb|KEH18041.1|/0/LRR receptor-like kinase [Medicago truncatula]
[Msa]_24699	K17046|1|1e-07|59.7|brp:103845017|protein DEK;K02357|2|4e-06|54.3|gmx:100804285|elongation factor Ts	-	-	-	gi|657405192|gb|KEH43709.1|/0/hypothetical protein MTR_1g100623 [Medicago truncatula]
[Msa]_24700	K17086|1|0.0|848|mtr:MTR_1g014080|transmembrane 9 superfamily member 2/4	GO:0016021//integral component of membrane	-	-	gi|357437169|ref|XP_003588860.1|/0/Transmembrane 9 superfamily protein member [Medicago truncatula]
[Msa]_24721	K10775|1|0.0|443|cam:101496077|phenylalanine ammonia-lyase [EC:4.3.1.24]	-	-	-	gi|129590|sp|P27990.1|PALY_MEDSA/0/RecName: Full=Phenylalanine ammonia-lyase [Medicago sativa]
[Msa]_24729	-	-	-	-	gi|18033654|gb|AAL57201.1|AF355597_1/0/putative nodule membrane protein [Medicago sativa]
[Msa]_24732	K00927|1|0.0|648|mtr:MTR_2g066120|phosphoglycerate kinase [EC:2.7.2.3]	-	GO:0004618//phosphoglycerate kinase activity	GO:0006096//glycolytic process;GO:0016310//phosphorylation	gi|357451631|ref|XP_003596092.1|/0/Phosphoglycerate kinase [Medicago truncatula]
[Msa]_24742	K01835|1|1e-49|199|mtr:MTR_1g102030|phosphoglucomutase [EC:5.4.2.2];K13506|2|3e-21|104|mdm:103446271|glycerol-3-phosphate O-acyltransferase 3/4 [EC:2.3.1.15];K14294|3|1e-07|57.0|gmx:102664750|partner of Y14 and mago	-	-	-	gi|357469485|ref|XP_003605027.1|/0/DUF246 domain-containing protein [Medicago truncatula]
[Msa]_24757	K15376|1|0.0|1234|mtr:MTR_5g087490|gephyrin [EC:2.10.1.1 2.7.7.75]	-	-	GO:0006777//Mo-molybdopterin cofactor biosynthetic process	gi|357493543|ref|XP_003617060.1|/0/Molybdopterin biosynthesis CNX1 protein [Medicago truncatula]
[Msa]_24758	K12821|1|6e-08|60.5|fve:101299552|pre-mRNA-processing factor 40;K12811|2|2e-07|58.9|jcu:105635165|ATP-dependent RNA helicase DDX46/PRP5 [EC:3.6.4.13];K13091|5|4e-07|57.8|pper:PRUPE_ppa002854mg|RNA-binding protein 39	-	-	-	gi|357438489|ref|XP_003589520.1|/1.59341e-169/hypothetical protein MTR_1g025620 [Medicago truncatula]
[Msa]_24767	K12896|1|2e-125|433|cam:101504459|splicing factor, arginine/serine-rich 7	-	-	-	gi|388509088|gb|AFK42610.1|/7.98203e-142/unknown [Medicago truncatula]
[Msa]_24776	K03798|1|0.0|417|cam:101491362|cell division protease FtsH [EC:3.4.24.-]	-	-	-	gi|657396171|gb|KEH36287.1|/0/ATP-dependent zinc metalloprotease FTSH protein [Medicago truncatula]
[Msa]_24787	K14404|1|1e-12|75.9|bvg:104901189|cleavage and polyadenylation specificity factor subunit 4	-	-	-	gi|357497465|ref|XP_003619021.1|/0/YTH domain family protein [Medicago truncatula]
[Msa]_24789	K03234|1|0.0|1259|mtr:MTR_2g069310|elongation factor 2	-	GO:0003746//translation elongation factor activity;GO:0003924//GTPase activity;GO:0005525//GTP binding	GO:0006414//translational elongation;GO:0006184	gi|357451779|ref|XP_003596166.1|/0/Elongation factor EF-2 [Medicago truncatula]
[Msa]_24837	K01179|1|1e-95|318|sbi:SORBI_02g030710|endoglucanase [EC:3.2.1.4]	-	-	-	gi|657396100|gb|AES73992.2|/0/glycosyl hydrolase family 9 protein [Medicago truncatula]
[Msa]_24849	-	-	-	-	gi|657405046|gb|KEH43621.1|/5.74192e-111/transmembrane protein, putative [Medicago truncatula]
[Msa]_24858	K04730|1|5e-141|429|egu:105042690|interleukin-1 receptor-associated kinase 1 [EC:2.7.11.1]	-	-	-	gi|657393978|gb|KEH34730.1|/0/L-type lectin-domain receptor kinase IV.2-like protein [Medicago truncatula]
[Msa]_24859	K13457|1|0.0|1122|vvi:100252764|disease resistance protein RPM1;K08869|2|0.0|988|dosa:Os09t0250700-01|aarF domain-containing kinase	-	GO:0016772//transferase activity, transferring phosphorus-containing groups	-	gi|357462505|ref|XP_003601534.1|/0/hypothetical protein MTR_3g082750 [Medicago truncatula]
[Msa]_24863	K14724|1|0.0|740|sbi:SORBI_05g025700|solute carrier family 9 (sodium/hydrogen exchanger), member 8	GO:0016021//integral component of membrane	GO:0015385//sodium:proton antiporter activity	GO:0055085//transmembrane transport;GO:0006885//regulation of pH;GO:0006814//sodium ion transport	gi|46250921|gb|AAS84487.1|/0/Na+/H+ antiporter [Medicago sativa]
[Msa]_24866	K03083|1|0.0|842|mtr:MTR_1g084760|glycogen synthase kinase 3 beta [EC:2.7.11.26]	-	GO:0005524//ATP binding;GO:0004674//protein serine/threonine kinase activity	GO:0006468//protein phosphorylation	gi|1709127|sp|P51137.1|MSK1_MEDSA/0/RecName: Full=Glycogen synthase kinase-3 homolog MsK-1 [Medicago sativa]
[Msa]_24873	-	-	-	-	gi|355512209|gb|AES93832.1|/0/tudor/PWWP/MBT superfamily protein [Medicago truncatula]
[Msa]_24902	K18059|1|0.0|310|pop:POPTR_0008s04930g|sulfate transporter 4	GO:0016021//integral component of membrane	GO:0008271//secondary active sulfate transmembrane transporter activity	GO:0008272//sulfate transport;GO:0055085//transmembrane transport	gi|566182412|ref|XP_002312065.2|/0/hypothetical protein POPTR_0008s04930g [Populus trichocarpa]
[Msa]_24906	K13863|1|0.0|998|cam:101493265|solute carrier family 7 (cationic amino acid transporter), member 1	-	-	-	gi|657381590|gb|KEH25561.1|/0/cationic amino acid transporter 2, vacuolar protein [Medicago truncatula]
[Msa]_24908	-	-	-	-	gi|502142081|ref|XP_004504783.1|/0/PREDICTED: dentin sialophosphoprotein-like isoform X1 [Cicer arietinum]
[Msa]_24912	K04043|1|0.0|1283|mtr:MTR_4g092920|molecular chaperone DnaK	-	GO:0005524//ATP binding;GO:0051082//unfolded protein binding	GO:0006457//protein folding;GO:0006950//response to stress	gi|643431274|gb|AIA99450.1|/0/heat shock protein 70 [Medicago sativa]
[Msa]_24950	K11583|1|0.0|1068|mtr:MTR_7g116150|serine/threonine-protein phosphatase 2A regulatory subunit B''	-	-	-	gi|357512341|ref|XP_003626459.1|/0/Serine/threonine protein phosphatase 2A regulatory subunit B' subunit beta [Medicago truncatula]
[Msa]_24955	K17604|1|3e-117|423|brp:103870787|zinc finger SWIM domain-containing protein 3	-	-	-	gi|502113827|ref|XP_004494772.1|/0/PREDICTED: uncharacterized protein LOC101495764 [Cicer arietinum]
[Msa]_24960	K11228|1|0.0|738|tcc:TCM_020556|mitogen-activated protein kinase kinase kinase [EC:2.7.11.1]	-	GO:0005524//ATP binding;GO:0004674//protein serine/threonine kinase activity	GO:0006468//protein phosphorylation	gi|357511997|ref|XP_003626287.1|/0/Mitogen-activated protein kinase kinase kinase [Medicago truncatula]
[Msa]_24961	K14376|1|0.0|540|gmx:100816915|poly(A) polymerase [EC:2.7.7.19]	-	-	-	gi|657376287|gb|AET05522.2|/0/poly(A) polymerase-like protein [Medicago truncatula]
[Msa]_24964	K15718|1|0.0|1321|mtr:MTR_8g018730|linoleate 9S-lipoxygenase [EC:1.13.11.58]	-	-	-	gi|357513825|ref|XP_003627201.1|/0/Seed lipoxygenase [Medicago truncatula]
[Msa]_24974	K13947|1|0.0|327|cam:101502756|auxin efflux carrier family	-	-	-	gi|25986775|gb|AAM55299.1|/0/auxin efflux carrier protein [Medicago truncatula]
[Msa]_24978	-	-	-	-	gi|357479739|ref|XP_003610155.1|/0/Calmodulin-binding protein [Medicago truncatula]
[Msa]_24995	-	-	-	-	gi|355500295|gb|AES81498.1|/0/Pmr5/Cas1p GDSL/SGNH-like acyl-esterase family protein [Medicago truncatula]
[Msa]_25006	K13172|1|4e-13|77.8|vcn:VOLCADRAFT_117048|serine/arginine repetitive matrix protein 2;K03006|4|4e-12|74.3|bdi:100841250|DNA-directed RNA polymerase II subunit RPB1 [EC:2.7.7.6]	-	-	-	gi|502104582|ref|XP_004492585.1|/0/PREDICTED: flocculation protein FLO11-like [Cicer arietinum]
[Msa]_25009	K07088|1|6e-137|484|mtr:MTR_5g024560|uncharacterized protein	-	-	-	gi|355513730|gb|AES95353.1|/3.66408e-136/auxin efflux carrier family protein [Medicago truncatula]
[Msa]_25023	K01179|1|0.0|427|dosa:Os03t0736300-01|endoglucanase [EC:3.2.1.4]	-	GO:0016740//transferase activity;GO:0004553//hydrolase activity, hydrolyzing O-glycosyl compounds	GO:0005975//carbohydrate metabolic process	gi|567877577|ref|XP_006431347.1|/0/hypothetical protein CICLE_v10000600mg [Citrus clementina]
[Msa]_25045	K17609|1|2e-19|99.0|mdm:103421379|nucleoredoxin [EC:1.8.1.8]	-	-	-	gi|657403945|gb|KEH42743.1|/0/sieve element occlusion protein [Medicago truncatula]
[Msa]_25050	K04567|1|0.0|813|mtr:MTR_4g127790|lysyl-tRNA synthetase, class II [EC:6.1.1.6]	-	-	-	gi|357479601|ref|XP_003610086.1|/0/Lysyl-tRNA synthetase [Medicago truncatula]
[Msa]_25068	K16280|1|2e-24|115|brp:103831205|E3 ubiquitin-protein ligase RGLG [EC:2.3.2.27]	-	-	-	gi|657375733|gb|KEH20970.1|/0/calcium-dependent phospholipid-binding copine family protein [Medicago truncatula]
[Msa]_25070	K16911|1|7e-78|244|mtr:MTR_1g102430|ATP-dependent RNA helicase DDX21 [EC:3.6.4.13];K00912|5|7e-20|100|obr:102706670|tetraacyldisaccharide 4'-kinase [EC:2.7.1.130]	GO:0016020//membrane	GO:0016757//transferase activity, transferring glycosyl groups	-	gi|357510207|ref|XP_003625392.1|/0/Xyloglucan galactosyltransferase KATAMARI1 [Medicago truncatula]
[Msa]_25078	K08237|1|0.0|875|mtr:MTR_6g023980|hydroquinone glucosyltransferase [EC:2.4.1.218]	-	GO:0016758//transferase activity, transferring hexosyl groups	GO:0008152//metabolic process	gi|657381453|gb|KEH25442.1|/0/UDP-glucosyltransferase family protein [Medicago truncatula]
[Msa]_25080	K03635|1|4e-07|57.8|vvi:100854210|molybdopterin synthase catalytic subunit [EC:2.8.1.12]	-	-	-	gi|657372972|gb|KEH18742.1|/0/BTB/POZ domain protein POB1 [Medicago truncatula]
[Msa]_25083	K14306|1|2e-18|95.5|tcc:TCM_005631|nuclear pore complex protein Nup62	-	-	-	gi|657387171|gb|KEH29320.1|/0/patellin-like protein [Medicago truncatula]
[Msa]_25090	K15450|1|5e-23|81.6|cic:CICLE_v10018338mg|tRNA wybutosine-synthesizing protein 3 [EC:2.1.1.282]	-	-	-	gi|657404407|gb|KEH43108.1|/2.11656e-156/rab9 effector protein with kelch motif protein, putative [Medicago truncatula]
[Msa]_25097	K10442|1|1e-16|89.4|sly:101268156|kelch-like protein 1/4/5;K10457|2|6e-14|80.5|vvi:100267149|kelch-like protein 20;K11984|3|4e-12|74.3|ppp:PHYPADRAFT_233757|U4/U6.U5 tri-snRNP-associated protein 1	-	-	-	gi|657391867|gb|KEH32990.1|/0/DCD (development and cell death) domain protein [Medicago truncatula]
[Msa]_25108	K01188|1|1e-49|198|zma:103648573|beta-glucosidase [EC:3.2.1.21];K13420|2|2e-31|138|sot:102592377|LRR receptor-like serine/threonine-protein kinase FLS2 [EC:2.7.11.1]	-	-	-	gi|657402389|gb|KEH41287.1|/1.5288e-164/polygalacturonase inhibitor protein [Medicago truncatula]
[Msa]_25117	K12819|1|4e-11|70.9|mdm:103427975|pre-mRNA-processing factor SLU7;K06207|2|7e-09|44.3|mdm:103417387|GTP-binding protein	-	-	-	gi|657958116|ref|XP_008370565.1|/1.06848e-17/PREDICTED: uncharacterized protein LOC103434032 [Malus domestica]
[Msa]_25122	K12472|1|2e-26|122|bvg:104885038|epidermal growth factor receptor substrate 15	-	-	-	gi|657388462|gb|KEH30397.1|/3.08269e-157/dehydration-responsive RD22-like protein [Medicago truncatula]
[Msa]_25126	-	-	-	-	gi|657384134|gb|AES94947.2|/3.55925e-12/hypothetical protein MTR_5g020080 [Medicago truncatula]
[Msa]_25144	K14494|1|1e-56|219|brp:103852324|DELLA protein	-	-	GO:0006355//regulation of transcription, DNA-templated	gi|357452583|ref|XP_003596568.1|/0/GRAS family transcription factor [Medicago truncatula]
[Msa]_25145	K14638|1|0.0|1207|mtr:MTR_5g014150|solute carrier family 15 (peptide/histidine transporter), member 3/4	GO:0016020//membrane	GO:0005215//transporter activity	GO:0006810//transport	gi|357482335|ref|XP_003611453.1|/0/Peptide transporter PTR1 [Medicago truncatula]
[Msa]_25154	K17535|1|3e-115|177|bvg:104895619|serine/threonine-protein kinase TNNI3K [EC:2.7.11.1]	-	GO:0016597//amino acid binding;GO:0005524//ATP binding;GO:0004674//protein serine/threonine kinase activity	GO:0006468//protein phosphorylation	gi|357483963|ref|XP_003612268.1|/0/Dual specificity protein kinase pyk2 [Medicago truncatula]
[Msa]_25157	-	-	-	-	gi|657394361|gb|AES71403.2|/0/pollen defective IN guidance-like protein [Medicago truncatula]
[Msa]_25180	K14209|1|3e-19|79.7|cic:CICLE_v10020150mg|solute carrier family 36 (proton-coupled amino acid transporter);K13946|5|5e-10|55.8|ppp:PHYPADRAFT_132989|auxin influx carrier (AUX1 LAX family)	GO:0016021//integral component of membrane	-	-	gi|357471999|ref|XP_003606284.1|/8.93927e-172/Lysine histidine transporter [Medicago truncatula]
[Msa]_25185	K00914|1|7e-107|235|mtr:MTR_5g034120|phosphatidylinositol 3-kinase [EC:2.7.1.137]	-	GO:0016773//phosphotransferase activity, alcohol group as acceptor;GO:0000166//nucleotide binding;GO:0016301//kinase activity	GO:0046488//phosphatidylinositol metabolic process;GO:0016310//phosphorylation	gi|357485861|ref|XP_003613218.1|/4.04922e-106/Phosphatidylinositol 3-kinase [Medicago truncatula]
[Msa]_25195	K05016|1|0.0|1286|cam:101514756|chloride channel 7	-	-	-	gi|657377126|gb|KEH22046.1|/0/ClC chloride channel family protein [Medicago truncatula]
[Msa]_25225	K13680|1|0.0|800|mtr:MTR_4g055520|beta-mannan synthase [EC:2.4.1.32]	-	GO:0016757//transferase activity, transferring glycosyl groups	-	gi|357471977|ref|XP_003606273.1|/0/Glucomannan 4-beta-mannosyltransferase [Medicago truncatula]
[Msa]_25233	K13680|1|0.0|780|mtr:MTR_4g055520|beta-mannan synthase [EC:2.4.1.32]	-	GO:0016757//transferase activity, transferring glycosyl groups	-	gi|357471977|ref|XP_003606273.1|/0/Glucomannan 4-beta-mannosyltransferase [Medicago truncatula]
[Msa]_25235	K14497|1|7e-136|430|mtr:MTR_5g080680|protein phosphatase 2C [EC:3.1.3.16]	-	GO:0046872//metal ion binding;GO:0004722//protein serine/threonine phosphatase activity	GO:0006470//protein dephosphorylation	gi|657385550|gb|KEH28262.1|/1.80179e-135/protein phosphatase 2C-like protein [Medicago truncatula]
[Msa]_25279	K12130|1|0.0|393|mtr:MTR_3g092780|pseudo-response regulator 5	-	GO:0000156//phosphorelay response regulator activity	GO:0035556//intracellular signal transduction;GO:0000160//phosphorelay signal transduction system;GO:0006355//regulation of transcription, DNA-templated	gi|357464211|ref|XP_003602387.1|/0/Two-component response regulator-like PRR73 [Medicago truncatula]
[Msa]_25284	K03294|1|2e-100|367|sita:101754459|basic amino acid/polyamine antiporter, APA family;K15095|2|4e-19|97.4|bdi:100839967|(+)-neomenthol dehydrogenase [EC:1.1.1.208]	-	-	-	gi|357453659|ref|XP_003597110.1|/0/Root phototropism protein [Medicago truncatula]
[Msa]_25295	K04730|1|6e-92|154|ppp:PHYPADRAFT_128232|interleukin-1 receptor-associated kinase 1 [EC:2.7.11.1]	-	-	-	gi|694432182|ref|XP_009343456.1|/0/PREDICTED: LRR receptor-like serine/threonine-protein kinase FEI 2 [Pyrus x bretschneideri]
[Msa]_25302	-	-	-	-	gi|355487257|gb|AES68460.1|/0/folate/biopterin transporter [Medicago truncatula]
[Msa]_25306	K13418|1|8e-178|516|smo:SELMODRAFT_167872|somatic embryogenesis receptor kinase 1 [EC:2.7.10.1 2.7.11.1]	-	-	-	gi|657381218|gb|KEH25223.1|/0/NSP-interacting kinase-like protein [Medicago truncatula]
[Msa]_25313	-	-	-	-	gi|593786383|ref|XP_007156232.1|/0/hypothetical protein PHAVU_003G269400g [Phaseolus vulgaris]
[Msa]_25316	K00111|1|0.0|895|mtr:MTR_1g050720|glycerol-3-phosphate dehydrogenase [EC:1.1.5.3]	GO:0009331//glycerol-3-phosphate dehydrogenase complex	GO:0004368//glycerol-3-phosphate dehydrogenase activity	GO:0006072//glycerol-3-phosphate metabolic process;GO:0055114//oxidation-reduction process	gi|357439967|ref|XP_003590261.1|/0/Glycerol-3-phosphate dehydrogenase SDP6 [Medicago truncatula]
[Msa]_25318	K03283|1|0.0|350|jcu:105630294|heat shock 70kDa protein 1/8;K06758|1|0.0|350|jcu:105630294|L1 cell adhesion molecule like protein	-	GO:0005524//ATP binding	-	gi|38325811|gb|AAR17078.1|/0/heat shock protein 70-1 [Nicotiana tabacum]
[Msa]_25321	K14404|1|2e-12|75.1|tcc:TCM_006095|cleavage and polyadenylation specificity factor subunit 4	-	-	-	gi|657375365|gb|KEH20708.1|/0/evolutionarily carboxy-terminal region protein [Medicago truncatula]
[Msa]_25348	K08818|1|0.0|547|mtr:MTR_4g103810|cell division cycle 2-like [EC:2.7.11.22]	-	GO:0005524//ATP binding;GO:0004674//protein serine/threonine kinase activity	GO:0006468//protein phosphorylation	gi|357477157|ref|XP_003608864.1|/0/Cyclin dependent kinase [Medicago truncatula]
[Msa]_25351	K15501|1|0.0|496|gmx:100802276|serine/threonine-protein phosphatase 6 regulatory subunit 3	-	-	-	gi|356543472|ref|XP_003540184.1|/0/PREDICTED: serine/threonine-protein phosphatase 6 regulatory subunit 3-like [Glycine max]
[Msa]_25363	K01835|1|2e-54|155|mtr:MTR_1g102030|phosphoglucomutase [EC:5.4.2.2];K13506|4|1e-27|125|mdm:103446271|glycerol-3-phosphate O-acyltransferase 3/4 [EC:2.3.1.15];K14294|5|8e-08|60.1|gmx:102664750|partner of Y14 and mago	-	-	-	gi|657398446|gb|AES65954.2|/0/GDP-fucose O-fucosyltransferase-like protein [Medicago truncatula]
[Msa]_25373	K10268|1|3e-172|606|mtr:MTR_3g036270|F-box and leucine-rich repeat protein 2/20;K03360|5|6e-133|475|mtr:MTR_8g017160|F-box and leucine-rich repeat protein GRR1	-	-	-	gi|657402523|gb|KEH41410.1|/0/F-box/LRR protein, putative [Medicago truncatula]
[Msa]_25377	K18660|1|0.0|976|cam:101497000|malonyl-CoA/methylmalonyl-CoA synthetase [EC:6.2.1.-]	-	-	-	gi|657386420|gb|KEH28756.1|/0/fatty acyl-CoA synthetase family protein [Medicago truncatula]
[Msa]_25382	K15334|1|0.0|796|cam:101488656|multisite-specific tRNA:(cytosine-C5)-methyltransferase [EC:2.1.1.202]	-	-	-	gi|657375474|gb|KEH20796.1|/0/tRNA (cytosine(34)-C(5))-methyltransferase-like protein [Medicago truncatula]
[Msa]_25386	K03283|1|0.0|629|mtr:MTR_4g130540|heat shock 70kDa protein 1/8;K06758|1|0.0|629|mtr:MTR_4g130540|L1 cell adhesion molecule like protein	-	GO:0005524//ATP binding	GO:0006950//response to stress	gi|357480003|ref|XP_003610287.1|/0/Heat-shock protein [Medicago truncatula]
[Msa]_25391	K10295|1|2e-71|271|mtr:MTR_3g088580|F-box protein 9	-	-	-	gi|357463567|ref|XP_003602065.1|/1.27574e-70/F-box protein [Medicago truncatula]
[Msa]_25393	-	-	-	-	gi|657376345|gb|AES77182.2|/0/hydroxyproline-rich glycoprotein family protein [Medicago truncatula]
[Msa]_25395	-	-	-	-	gi|355514639|gb|AES96262.1|/0/Pmr5/Cas1p GDSL/SGNH-like acyl-esterase family protein [Medicago truncatula]
[Msa]_25398	K05681|1|4e-49|155|vcn:VOLCADRAFT_73319|ATP-binding cassette, subfamily G (WHITE), member 2	-	-	-	gi|593267082|ref|XP_007135719.1|/0/hypothetical protein PHAVU_010G152500g [Phaseolus vulgaris]
[Msa]_25404	K17469|1|0.0|676|cam:101510276|sulfate transporter 2, low-affinity	-	-	-	gi|657394201|gb|KEH34870.1|/0/sulfate/bicarbonate/oxalate exchanger and transporter sat-1 [Medicago truncatula]
[Msa]_25421	K06228|1|4e-83|310|eus:EUTSA_v10011182mg|fused [EC:2.7.11.1];K05658|2|7e-74|168|bvg:104905624|ATP-binding cassette, subfamily B (MDR/TAP), member 1 [EC:3.6.3.44];K03549|4|2e-63|156|mdm:103412324|KUP system potassium uptake protein	-	-	-	gi|147822235|emb|CAN66208.1|/0/hypothetical protein VITISV_035070 [Vitis vinifera]
[Msa]_25436	K01115|1|0.0|1339|gmx:100786410|phospholipase D1/2 [EC:3.1.4.4]	-	-	-	gi|657386335|gb|AES86616.2|/0/phospholipase D alpha 1 [Medicago truncatula]
[Msa]_25443	K12261|1|0.0|729|cam:101501749|2-hydroxyacyl-CoA lyase 1 [EC:4.1.-.-]	-	-	-	gi|657380634|gb|KEH24737.1|/0/2-hydroxyacyl-CoA lyase [Medicago truncatula]
[Msa]_25468	K15718|1|0.0|726|cam:101491931|linoleate 9S-lipoxygenase [EC:1.13.11.58]	-	GO:0005506//iron ion binding;GO:0016165//linoleate 13S-lipoxygenase activity	GO:0031408//oxylipin biosynthetic process;GO:0055114//oxidation-reduction process	gi|657394568|gb|KEH35161.1|/0/seed linoleate 9S-lipoxygenase [Medicago truncatula]
[Msa]_25476	K18422|1|1e-06|56.2|pmum:103323682|helicase MOV-10 [EC:3.6.4.13]	-	-	-	gi|657378916|gb|KEH23478.1|/0/hydroxyproline-rich glycoprotein family protein [Medicago truncatula]
[Msa]_25478	K00928|1|0.0|889|cam:101512626|aspartate kinase [EC:2.7.2.4]	-	-	-	gi|657381678|gb|KEH25640.1|/0/monofunctional aspartokinase [Medicago truncatula]
[Msa]_25486	K12472|1|8e-10|66.6|ota:Ot15g00490|epidermal growth factor receptor substrate 15;K14572|2|2e-09|65.5|crb:CARUB_v10021460mg|midasin;K17046|3|5e-07|57.4|sita:101766240|protein DEK;K11294|4|7e-07|57.0|jcu:105628926|nucleolin;K11649|5|1e-06|56.2|pxb:103963123|SWI/SNF related-matrix-associated actin-dependent regulator of chromatin subfamily C	-	-	-	gi|358348678|ref|XP_003638371.1|/0/Low-temperature-induced 65 kDa protein [Medicago truncatula]
[Msa]_25496	K08818|1|0.0|1021|mtr:MTR_4g103810|cell division cycle 2-like [EC:2.7.11.22]	-	GO:0005524//ATP binding;GO:0004674//protein serine/threonine kinase activity	GO:0006468//protein phosphorylation	gi|357477157|ref|XP_003608864.1|/0/Cyclin dependent kinase [Medicago truncatula]
[Msa]_25502	K05841|1|5e-161|255|cit:102616566|sterol 3beta-glucosyltransferase [EC:2.4.1.173]	-	-	-	gi|568838125|ref|XP_006473066.1|/2.25879e-165/PREDICTED: sterol 3-beta-glucosyltransferase UGT80B1-like isoform X2 [Citrus sinensis]
[Msa]_25508	K03428|1|1e-99|365|mtr:MTR_8g100120|magnesium-protoporphyrin O-methyltransferase [EC:2.1.1.11]	-	GO:0046406//magnesium protoporphyrin IX methyltransferase activity	GO:0015995//chlorophyll biosynthetic process;GO:0032259//methylation	gi|357520605|ref|XP_003630591.1|/6.48116e-99/Magnesium-protoporphyrin O-methyltransferase [Medicago truncatula]
[Msa]_25512	K12115|1|0.0|648|mtr:MTR_2g036510|clock-associated PAS protein ZTL	GO:0016020//membrane	GO:0005044//scavenger receptor activity;GO:0004871//signal transducer activity	GO:0007165//signal transduction;GO:0006355//regulation of transcription, DNA-templated	gi|357449333|ref|XP_003594943.1|/0/PAS protein ZEITLUPE [Medicago truncatula]
[Msa]_25519	K00276|1|0.0|1095|mtr:MTR_1g104590|primary-amine oxidase [EC:1.4.3.21]	-	GO:0005507//copper ion binding;GO:0048038//quinone binding;GO:0008131//primary amine oxidase activity	GO:0055114//oxidation-reduction process;GO:0009308//amine metabolic process	gi|357444253|ref|XP_003592404.1|/0/Primary amine oxidase [Medicago truncatula]
[Msa]_25525	K09487|1|0.0|1171|mtr:MTR_1g025430|heat shock protein 90kDa beta	-	GO:0005524//ATP binding;GO:0051082//unfolded protein binding	GO:0006457//protein folding;GO:0006950//response to stress	gi|357438459|ref|XP_003589505.1|/0/Endoplasmin-like protein [Medicago truncatula]
[Msa]_2554	K12124|1|0.0|956|mtr:MTR_1g098160|GIGANTEA	-	-	-	gi|657405074|gb|AES62299.2|/0/gigantea protein 1B [Medicago truncatula]
[Msa]_25553	K06699|1|4e-23|110|smo:SELMODRAFT_440226|proteasome activator subunit 4;K12472|2|5e-18|94.0|bvg:104885038|epidermal growth factor receptor substrate 15	-	-	-	gi|657374434|gb|KEH20007.1|/0/polygalacturonase non-catalytic protein [Medicago truncatula]
[Msa]_25557	K00033|1|0.0|780|gmx:100803740|6-phosphogluconate dehydrogenase [EC:1.1.1.44 1.1.1.343]	-	-	-	gi|356528974|ref|XP_003533072.1|/0/PREDICTED: 6-phosphogluconate dehydrogenase, decarboxylating 2, chloroplastic-like [Glycine max]
[Msa]_25564	K11721|1|3e-156|352|cmo:103494849|bromodomain-containing protein 3	-	-	-	gi|356554832|ref|XP_003545746.1|/0/PREDICTED: transcription factor GTE7-like [Glycine max]
[Msa]_25565	K02433|1|2e-22|108|vcn:VOLCADRAFT_86683|aspartyl-tRNA(Asn)/glutamyl-tRNA(Gln) amidotransferase subunit A [EC:6.3.5.6 6.3.5.7]	-	-	-	gi|657389557|gb|KEH31213.1|/0/translocon at the outer membrane ofs-like protein [Medicago truncatula]
[Msa]_25583	K01835|1|3e-35|151|mtr:MTR_1g102030|phosphoglucomutase [EC:5.4.2.2];K13506|3|4e-23|110|mdm:103446271|glycerol-3-phosphate O-acyltransferase 3/4 [EC:2.3.1.15];K14294|4|5e-07|57.4|gmx:102664750|partner of Y14 and mago	-	-	-	gi|388504644|gb|AFK40388.1|/0/unknown [Lotus japonicus]
[Msa]_25596	K11420|1|3e-144|439|mtr:MTR_7g088370|euchromatic histone-lysine N-methyltransferase [EC:2.1.1.43]	-	-	-	gi|357509141|ref|XP_003624859.1|/1.43647e-143/Histone-lysine N-methyltransferase, H3 lysine-9 specific SUVH1 [Medicago truncatula]
[Msa]_25602	-	-	-	-	gi|657399683|gb|KEH39070.1|/3.64587e-152/formiminotransferase-cyclodeaminase-like protein [Medicago truncatula]
[Msa]_25605	K18643|1|5e-70|266|aly:ARALYDRAFT_660715|katanin p80 WD40 repeat-containing subunit B1	GO:0016021//integral component of membrane	-	-	gi|357464857|ref|XP_003602710.1|/0/Cleft lip and palate transmembrane protein-like protein [Medicago truncatula]
[Msa]_25611	-	-	-	-	gi|355516883|gb|AES98506.1|/0/calcium ion-binding protein [Medicago truncatula]
[Msa]_2562	K05681|1|7e-31|107|cme:CYME_CMS467C|ATP-binding cassette, subfamily G (WHITE), member 2	GO:0016020//membrane	GO:0005524//ATP binding;GO:0016887//ATPase activity	GO:0006200	gi|357455077|ref|XP_003597819.1|/0/Pleiotropic drug resistance protein [Medicago truncatula]
[Msa]_25620	-	-	GO:0003723//RNA binding	-	gi|357520913|ref|XP_003630745.1|/0/CRS2-associated factor [Medicago truncatula]
[Msa]_25629	-	-	-	-	gi|657389573|gb|KEH31229.1|/0/dentin sialophosphoprotein-like protein, putative [Medicago truncatula]
[Msa]_25630	K16280|1|0.0|847|mtr:MTR_6g021730|E3 ubiquitin-protein ligase RGLG [EC:2.3.2.27]	-	GO:0008270//zinc ion binding;GO:0016874//ligase activity	-	gi|357496961|ref|XP_003618769.1|/0/E3 ubiquitin-protein ligase RGLG2 [Medicago truncatula]
[Msa]_25634	K13754|1|0.0|702|mtr:MTR_7g086690|solute carrier family 24 (sodium/potassium/calcium exchanger), member 6	GO:0016021//integral component of membrane	-	GO:0055085//transmembrane transport	gi|357508857|ref|XP_003624717.1|/0/Cation/calcium exchanger [Medicago truncatula]
[Msa]_25656	K03283|1|0.0|1125|mtr:MTR_2g017730|heat shock 70kDa protein 1/8;K06758|1|0.0|1125|mtr:MTR_2g017730|L1 cell adhesion molecule like protein	-	GO:0005524//ATP binding	-	gi|357447047|ref|XP_003593799.1|/0/Heat-shock protein [Medicago truncatula]
[Msa]_2569	K06228|1|2e-75|191|eus:EUTSA_v10011182mg|fused [EC:2.7.11.1];K05658|4|6e-62|155|bvg:104905624|ATP-binding cassette, subfamily B (MDR/TAP), member 1 [EC:3.6.3.44]	-	-	-	gi|147766872|emb|CAN60947.1|/0/hypothetical protein VITISV_015758 [Vitis vinifera]
[Msa]_25727	K18171|1|0.0|841|gmx:100795409|COX assembly mitochondrial protein 1;K18636|2|3e-10|68.2|atr:18440911|microtubule-binding protein TANGLED1	-	-	-	gi|502141629|ref|XP_004504570.1|/0/PREDICTED: uncharacterized protein LOC101509424 [Cicer arietinum]
[Msa]_25728	K17535|1|0.0|645|rcu:RCOM_1599780|serine/threonine-protein kinase TNNI3K [EC:2.7.11.1]	-	GO:0016597//amino acid binding;GO:0005524//ATP binding;GO:0004674//protein serine/threonine kinase activity	GO:0006468//protein phosphorylation	gi|357483963|ref|XP_003612268.1|/0/Dual specificity protein kinase pyk2 [Medicago truncatula]
[Msa]_25736	-	-	-	-	gi|657390099|gb|KEH31687.1|/1.3242e-144/hypothetical protein MTR_4g102460 [Medicago truncatula]
[Msa]_25750	K03283|1|0.0|1098|mtr:MTR_7g024390|heat shock 70kDa protein 1/8;K06758|1|0.0|1098|mtr:MTR_7g024390|L1 cell adhesion molecule like protein	-	GO:0005524//ATP binding	GO:0006950//response to stress	gi|357503161|ref|XP_003621869.1|/0/Heat shock protein [Medicago truncatula]
[Msa]_2576	K12472|1|9e-06|54.3|bvg:104885038|epidermal growth factor receptor substrate 15	-	-	-	gi|657375804|gb|KEH21030.1|/0/methyl-CpG-binding domain protein [Medicago truncatula]
[Msa]_25767	K14638|1|0.0|489|mtr:MTR_5g012290|solute carrier family 15 (peptide/histidine transporter), member 3/4	GO:0016021//integral component of membrane	GO:0005215//transporter activity	GO:0006857//oligopeptide transport	gi|357482001|ref|XP_003611286.1|/0/Nitrate transporter [Medicago truncatula]
[Msa]_25771	K13691|1|3e-120|277|mtr:MTR_7g080900|pathogen-inducible salicylic acid glucosyltransferase [EC:2.4.1.-]	-	GO:0016758//transferase activity, transferring hexosyl groups	GO:0008152//metabolic process	gi|124361017|gb|ABN08989.1|/1.51652e-119/UDP-glucuronosyl/UDP-glucosyltransferase [Medicago truncatula]
[Msa]_25779	K03283|1|0.0|683|csv:101215599|heat shock 70kDa protein 1/8;K06758|1|0.0|683|csv:101215599|L1 cell adhesion molecule like protein	-	-	-	gi|530277804|gb|AGT15890.1|/0/luminal-binding protein [Saccharum hybrid cultivar R570]
[Msa]_25781	K03934|1|0.0|1345|mtr:MTR_3g065130|NADH dehydrogenase (ubiquinone) Fe-S protein 1 [EC:1.6.5.3 1.6.99.3]	GO:0016020//membrane	GO:0009055//electron carrier activity;GO:0051536//iron-sulfur cluster binding;GO:0008137//NADH dehydrogenase (ubiquinone) activity	GO:0042773//ATP synthesis coupled electron transport	gi|357460817|ref|XP_003600690.1|/0/NADH-ubiquinone oxidoreductase subunit [Medicago truncatula]
[Msa]_25792	K00276|1|9e-14|79.7|sly:101254423|primary-amine oxidase [EC:1.4.3.21];K05349|2|4e-06|54.3|mdm:103410473|beta-glucosidase [EC:3.2.1.21]	-	-	-	gi|357510927|ref|XP_003625752.1|/0/PAN domain-containing protein [Medicago truncatula]
[Msa]_25805	K10770|1|4e-54|213|cic:CICLE_v10004016mg|alkylated DNA repair protein alkB homolog 8 [EC:1.14.11.- 2.1.1.229]	-	-	-	gi|332688639|gb|AEE89672.1|/0/RopGEF1 [Medicago truncatula]
[Msa]_25818	K12823|1|0.0|1147|cam:101505535|ATP-dependent RNA helicase DDX5/DBP2 [EC:3.6.4.13]	-	-	-	gi|657390227|gb|KEH31793.1|/0/DEAD-box ATP-dependent RNA helicase-like protein [Medicago truncatula]
[Msa]_25819	K00133|1|3e-06|54.7|aly:ARALYDRAFT_312479|aspartate-semialdehyde dehydrogenase [EC:1.2.1.11]	GO:0005622//intracellular	GO:0005215//transporter activity	GO:0006810//transport	gi|357467365|ref|XP_003603967.1|/0/Sec14 cytosolic factor [Medicago truncatula]
[Msa]_25857	K13459|1|3e-12|74.7|tcc:TCM_028306|disease resistance protein RPS2;K13126|2|3e-11|71.6|fve:101312606|polyadenylate-binding protein;K02437|3|1e-06|55.8|pxb:103941124|glycine cleavage system H protein	-	-	-	gi|657405034|gb|KEH43609.1|/0/NAC transcription factor-like protein [Medicago truncatula]
[Msa]_25859	K06699|1|3e-23|111|smo:SELMODRAFT_440226|proteasome activator subunit 4;K12472|2|3e-19|98.2|bvg:104885038|epidermal growth factor receptor substrate 15	-	-	-	gi|657374434|gb|KEH20007.1|/0/polygalacturonase non-catalytic protein [Medicago truncatula]
[Msa]_25866	K08332|1|4e-55|217|smo:SELMODRAFT_51906|vacuolar protein 8	-	-	-	gi|657375154|gb|KEH20567.1|/0/plant U-box protein [Medicago truncatula]
[Msa]_25870	K14638|1|0.0|1017|mtr:MTR_2g101610|solute carrier family 15 (peptide/histidine transporter), member 3/4	GO:0016020//membrane	GO:0005215//transporter activity	GO:0006810//transport	gi|124359628|gb|ABD32293.2|/0/TGF-beta receptor, type I/II extracellular region [Medicago truncatula]
[Msa]_25872	K14835|1|0.0|742|mtr:MTR_3g060700|ribosomal RNA methyltransferase Nop2 [EC:2.1.1.-]	-	-	-	gi|657393247|gb|KEH34085.1|/0/NOL1/NOP2/sun family RNA methylase, putative [Medicago truncatula]
[Msa]_25892	K17087|1|0.0|507|cam:101508893|transmembrane 9 superfamily member 3	-	-	-	gi|502076840|ref|XP_004485474.1|/0/PREDICTED: transmembrane 9 superfamily member 3-like isoform X1 [Cicer arietinum]
[Msa]_25899	K14306|1|2e-13|57.4|sita:101762328|nuclear pore complex protein Nup62	-	-	-	gi|657387171|gb|KEH29320.1|/0/patellin-like protein [Medicago truncatula]
[Msa]_25910	K02433|1|4e-33|144|csl:COCSUDRAFT_54845|aspartyl-tRNA(Asn)/glutamyl-tRNA(Gln) amidotransferase subunit A [EC:6.3.5.6 6.3.5.7]	-	-	-	gi|657375712|gb|AET04919.2|/0/glutamyl-tRNA(Gln) amidotransferase subunit A-like protein [Medicago truncatula]
[Msa]_25913	K06699|1|3e-20|69.7|smo:SELMODRAFT_440226|proteasome activator subunit 4;K12472|3|2e-13|78.6|bvg:104885038|epidermal growth factor receptor substrate 15	-	-	-	gi|657374434|gb|KEH20007.1|/0/polygalacturonase non-catalytic protein [Medicago truncatula]
[Msa]_25925	K04730|1|3e-91|337|pxb:103934695|interleukin-1 receptor-associated kinase 1 [EC:2.7.11.1]	-	GO:0005524//ATP binding;GO:0004674//protein serine/threonine kinase activity	GO:0006468//protein phosphorylation	gi|357470699|ref|XP_003605634.1|/0/Serine/threonine protein kinase-like protein CCR4 [Medicago truncatula]
[Msa]_25933	K00924|1|5e-104|358|tcc:TCM_029800|	GO:0016021//integral component of membrane	GO:0005524//ATP binding;GO:0004674//protein serine/threonine kinase activity	GO:0006468//protein phosphorylation	gi|357470703|ref|XP_003605636.1|/0/Receptor-like protein kinase [Medicago truncatula]
[Msa]_25948	K15429|1|5e-146|404|pvu:PHAVU_003G176600g|tRNA (guanine37-N1)-methyltransferase [EC:2.1.1.228];K10761|5|3e-106|270|cic:CICLE_v10027573mg|tRNA(His) guanylyltransferase [EC:2.7.7.79]	-	-	-	gi|657381644|gb|AES75227.2|/0/O-glycosyl hydrolase family 17 protein [Medicago truncatula]
[Msa]_25952	K03283|1|0.0|581|cam:101501931|heat shock 70kDa protein 1/8;K06758|1|0.0|581|cam:101501931|L1 cell adhesion molecule like protein	-	-	-	gi|657388159|gb|KEH30131.1|/0/heat shock cognate 70 kDa protein [Medicago truncatula]
[Msa]_25955	K04733|1|2e-137|437|egr:104421778|interleukin-1 receptor-associated kinase 4 [EC:2.7.11.1]	-	-	-	gi|502163640|ref|XP_004512901.1|/0/PREDICTED: probable serine/threonine-protein kinase At1g18390-like isoform X3 [Cicer arietinum]
[Msa]_25956	K11294|1|0.0|763|mtr:MTR_4g074930|nucleolin	-	GO:0003676//nucleic acid binding;GO:0000166//nucleotide binding	-	gi|1279563|emb|CAA61298.1|/0/nuM1 [Medicago sativa]
[Msa]_25969	-	-	-	-	gi|502183016|ref|XP_004517042.1|/9.91266e-30/PREDICTED: uncharacterized protein LOC101505019 [Cicer arietinum]
[Msa]_25972	K13463|1|0.0|1189|mtr:MTR_3g070140|coronatine-insensitive protein 1	-	-	-	gi|357461151|ref|XP_003600857.1|/0/Coronatine-insensitive [Medicago truncatula]
[Msa]_25978	K11721|1|0.0|858|cam:101492234|bromodomain-containing protein 3	-	-	-	gi|357476127|ref|XP_003608349.1|/0/Bromodomain-containing protein [Medicago truncatula]
[Msa]_25981	K01177|1|6e-40|107|sly:101259175|beta-amylase [EC:3.2.1.2]	-	GO:0016161//beta-amylase activity	GO:0000272//polysaccharide catabolic process	gi|357447457|ref|XP_003594004.1|/3.59705e-134/Beta-amylase [Medicago truncatula]
[Msa]_25990	K03283|1|0.0|455|pop:POPTR_0001s03420g|heat shock 70kDa protein 1/8;K06758|1|0.0|455|pop:POPTR_0001s03420g|L1 cell adhesion molecule like protein	GO:0016021//integral component of membrane;GO:0009941//chloroplast envelope;GO:0005801//cis-Golgi network;GO:0005794//Golgi apparatus;GO:0005783//endoplasmic reticulum	GO:0005046//KDEL sequence binding;GO:0004872//receptor activity;GO:0005524//ATP binding	GO:0009414//response to water deprivation;GO:0006457//protein folding;GO:0042538//hyperosmotic salinity response;GO:0009408//response to heat;GO:0006621//protein retention in ER lumen;GO:0046686//response to cadmium ion;GO:0006914//autophagy;GO:0015031//protein transport	gi|566146992|ref|XP_006368490.1|/0/heat shock protein 70 cognate [Populus trichocarpa]
[Msa]_25994	K15404|1|0.0|1104|mtr:MTR_4g054290|aldehyde decarbonylase [EC:4.1.99.5]	GO:0016021//integral component of membrane	GO:0016491//oxidoreductase activity;GO:0005506//iron ion binding	GO:0006633//fatty acid biosynthetic process;GO:0055114//oxidation-reduction process	gi|657387823|gb|AES88391.2|/0/fatty acid hydroxylase superfamily protein [Medicago truncatula]
[Msa]_25998	K02184|1|9e-85|168|sot:102593556|formin 2	-	-	-	gi|502121685|ref|XP_004497410.1|/0/PREDICTED: extensin-2-like [Cicer arietinum]
[Msa]_26002	K14485|1|7e-155|466|pda:103714767|transport inhibitor response 1	-	-	-	gi|357489889|ref|XP_003615232.1|/0/F-box family protein [Medicago truncatula]
[Msa]_26005	K01528|1|0.0|917|atr:18439586|dynamin GTPase [EC:3.6.5.5]	GO:0005874//microtubule;GO:0009524//phragmoplast	GO:0005515//protein binding;GO:0003924//GTPase activity;GO:0005525//GTP binding	GO:0007049//cell cycle;GO:0051301//cell division;GO:0006184	gi|657376020|gb|KEH21236.1|/0/dynamin-like protein 1E [Medicago truncatula]
[Msa]_26009	K09510|1|1e-164|442|mtr:MTR_2g014470|DnaJ homolog subfamily B member 4	-	GO:0051082//unfolded protein binding	GO:0006457//protein folding;GO:0006950//response to stress	gi|357446733|ref|XP_003593642.1|/6.30654e-164/DnaJ homolog subfamily B member [Medicago truncatula]
[Msa]_26021	K03283|1|0.0|1260|cam:101501931|heat shock 70kDa protein 1/8;K06758|1|0.0|1260|cam:101501931|L1 cell adhesion molecule like protein	-	-	-	gi|657388159|gb|KEH30131.1|/0/heat shock cognate 70 kDa protein [Medicago truncatula]
[Msa]_26023	K03283|1|0.0|1277|mtr:MTR_7g024580|heat shock 70kDa protein 1/8;K06758|1|0.0|1277|mtr:MTR_7g024580|L1 cell adhesion molecule like protein	-	GO:0005524//ATP binding	GO:0006950//response to stress	gi|56554972|gb|AAV98051.1|/0/heat shock protein 70 [Medicago sativa]
[Msa]_26025	K02112|1|0.0|917|mtr:MTR_7g021780|F-type H+-transporting ATPase subunit beta [EC:3.6.3.14]	-	-	-	gi|357502813|ref|XP_003621695.1|/0/ATP synthase subunit beta [Medicago truncatula]
[Msa]_26039	K01904|1|0.0|559|mtr:MTR_5g007640|4-coumarate--CoA ligase [EC:6.2.1.12]	-	GO:0016207//4-coumarate-CoA ligase activity	GO:0008152//metabolic process	gi|357481115|ref|XP_003610843.1|/0/4-coumarate CoA ligase [Medicago truncatula]
[Msa]_26052	K03294|1|3e-77|251|sita:101754459|basic amino acid/polyamine antiporter, APA family;K15095|3|7e-14|80.1|bdi:100839967|(+)-neomenthol dehydrogenase [EC:1.1.1.208]	-	-	-	gi|357491537|ref|XP_003616056.1|/0/Root phototropism protein [Medicago truncatula]
[Msa]_26056	K08740|1|3e-19|97.8|gsl:Gasu_57130|DNA mismatch repair protein MSH4;K14550|2|7e-06|53.5|cre:CHLREDRAFT_190833|U3 small nucleolar RNA-associated protein 10	-	-	-	gi|657400811|gb|KEH39907.1|/0/Smr (small MutS-related) domain protein [Medicago truncatula]
[Msa]_26061	K09506|1|0.0|1054|cam:101515708|DnaJ homolog subfamily A member 5	-	-	-	gi|657390497|gb|KEH32018.1|/0/DnaJ heat shock family protein, putative [Medicago truncatula]
[Msa]_26068	K14494|1|4e-60|233|brp:103852324|DELLA protein	-	-	-	gi|356549809|ref|XP_003543283.1|/0/PREDICTED: chitin-inducible gibberellin-responsive protein 1-like [Glycine max]
[Msa]_26069	K16302|1|1e-85|318|atr:18445813|metal transporter CNNM	-	GO:0008168//methyltransferase activity	GO:0032259//methylation	gi|124360854|gb|ABN08826.1|/0/Generic methyltransferase [Medicago truncatula]
[Msa]_26073	K15718|1|0.0|1345|mtr:MTR_8g018550|linoleate 9S-lipoxygenase [EC:1.13.11.58]	-	GO:0005506//iron ion binding;GO:0016165//linoleate 13S-lipoxygenase activity	GO:0031408//oxylipin biosynthetic process;GO:0055114//oxidation-reduction process	gi|357513793|ref|XP_003627185.1|/0/Lipoxygenase [Medicago truncatula]
[Msa]_26074	-	-	-	-	gi|357436159|ref|XP_003588355.1|/2.62225e-177/Mitochondrial protein, putative [Medicago truncatula]
[Msa]_26075	K13459|1|1e-22|108|aly:ARALYDRAFT_675171|disease resistance protein RPS2	-	-	-	gi|355514392|gb|AES96015.1|/0/inactive poly [ADP-ribose] polymerase RCD1 [Medicago truncatula]
[Msa]_26076	K04733|1|4e-96|337|sot:102598446|interleukin-1 receptor-associated kinase 4 [EC:2.7.11.1];K04730|3|1e-89|298|obr:102714707|interleukin-1 receptor-associated kinase 1 [EC:2.7.11.1]	-	-	-	gi|657385696|gb|AES99884.2|/0/LysM-domain receptor-like kinase [Medicago truncatula]
[Msa]_26086	K04730|1|3e-168|522|egu:105042690|interleukin-1 receptor-associated kinase 1 [EC:2.7.11.1]	-	-	-	gi|657393978|gb|KEH34730.1|/0/L-type lectin-domain receptor kinase IV.2-like protein [Medicago truncatula]
[Msa]_26098	-	GO:0005634//nucleus	GO:0003677//DNA binding	-	gi|657404498|gb|KEH43188.1|/0/squamosa promoter-binding-like protein [Medicago truncatula]
[Msa]_26099	K02433|1|3e-21|104|smo:SELMODRAFT_440512|aspartyl-tRNA(Asn)/glutamyl-tRNA(Gln) amidotransferase subunit A [EC:6.3.5.6 6.3.5.7]	-	GO:0016884//carbon-nitrogen ligase activity, with glutamine as amido-N-donor;GO:0016740//transferase activity	-	gi|357521651|ref|XP_003631114.1|/0/Glutamyl-tRNA(Gln) amidotransferase subunit A [Medicago truncatula]
[Msa]_26101	K01590|1|7e-14|80.1|gmx:100815568|histidine decarboxylase [EC:4.1.1.22];K10300|2|2e-10|68.6|olu:OSTLU_14422|F-box protein, helicase, 18 [EC:3.6.4.12]	-	-	-	gi|657380017|gb|KEH24296.1|/0/downstream neighbor of Son-like protein, putative [Medicago truncatula]
[Msa]_26102	K03294|1|1e-93|210|sita:101754459|basic amino acid/polyamine antiporter, APA family;K15095|3|5e-20|100|bdi:100839967|(+)-neomenthol dehydrogenase [EC:1.1.1.208]	-	-	-	gi|357476259|ref|XP_003608415.1|/0/Root phototropism protein [Medicago truncatula]
[Msa]_26111	K01728|1|0.0|892|cam:101515337|pectate lyase [EC:4.2.2.2]	-	-	-	gi|657402357|gb|KEH41255.1|/0/pectate lyase family protein [Medicago truncatula]
[Msa]_26128	K12120|1|0.0|317|atr:18430189|phytochrome A	GO:0016020//membrane	GO:0005524//ATP binding;GO:0042803//protein homodimerization activity;GO:0009881//photoreceptor activity;GO:0000155//phosphorelay sensor kinase activity	GO:0000160//phosphorelay signal transduction system;GO:0009585//red, far-red light phototransduction;GO:0017006//protein-tetrapyrrole linkage;GO:0006355//regulation of transcription, DNA-templated;GO:0018298//protein-chromophore linkage;GO:0009584//detection of visible light;GO:0023014//signal transduction by protein phosphorylation	gi|586679818|ref|XP_006840411.1|/0/hypothetical protein AMTR_s00045p00153850 [Amborella trichopoda]
[Msa]_26131	K09531|1|0.0|1051|mtr:MTR_5g012530|DnaJ homolog subfamily C member 11	-	-	-	gi|657383918|gb|AES94262.2|/0/DnaJ heat shock amino-terminal domain protein [Medicago truncatula]
[Msa]_26132	K03283|1|0.0|620|pxb:103931072|heat shock 70kDa protein 1/8;K06758|1|0.0|620|pxb:103931072|L1 cell adhesion molecule like protein	-	GO:0005524//ATP binding	GO:0006950//response to stress	gi|694421857|ref|XP_009338761.1|/0/PREDICTED: probable mediator of RNA polymerase II transcription subunit 37e [Pyrus x bretschneideri]
[Msa]_26142	K03715|1|0.0|656|mtr:MTR_4g115920|1,2-diacylglycerol 3-beta-galactosyltransferase [EC:2.4.1.46]	-	GO:0030246//carbohydrate binding;GO:0016758//transferase activity, transferring hexosyl groups	GO:0009247//glycolipid biosynthetic process;GO:0030259//lipid glycosylation	gi|357478345|ref|XP_003609458.1|/0/Monogalactosyldiacylglycerol synthase [Medicago truncatula]
[Msa]_26146	K04730|1|5e-06|53.9|sbi:SORBI_08g018520|interleukin-1 receptor-associated kinase 1 [EC:2.7.11.1]	-	-	-	gi|356556144|ref|XP_003546387.1|/0/PREDICTED: vacuolar-sorting receptor 6-like [Glycine max]
[Msa]_26157	K01953|1|1e-176|498|cam:101504705|asparagine synthase (glutamine-hydrolysing) [EC:6.3.5.4]	-	-	-	gi|657393497|gb|KEH34317.1|/0/asparagine synthetase [glutamine-hydrolyzing] protein [Medicago truncatula]
[Msa]_26169	K03283|1|0.0|730|mtr:MTR_7g024580|heat shock 70kDa protein 1/8;K06758|1|0.0|730|mtr:MTR_7g024580|L1 cell adhesion molecule like protein	-	GO:0005524//ATP binding	GO:0006950//response to stress	gi|56554972|gb|AAV98051.1|/0/heat shock protein 70 [Medicago sativa]
[Msa]_26173	-	-	-	-	gi|657404780|gb|AES61996.2|/0/plant/T32M21-140 protein [Medicago truncatula]
[Msa]_26183	K01188|1|2e-149|530|mtr:MTR_4g016920|beta-glucosidase [EC:3.2.1.21]	-	GO:0004553//hydrolase activity, hydrolyzing O-glycosyl compounds	GO:0005975//carbohydrate metabolic process	gi|657386623|gb|KEH28905.1|/1.14619e-148/glycoside hydrolase family 1 protein [Medicago truncatula]
[Msa]_26222	K18156|1|4e-34|132|mtr:MTR_8g021060|mitochondrial inner membrane protease ATP23 [EC:3.4.24.-];K19026|3|2e-09|65.1|pop:POPTR_0007s06860g|spatacsin	-	-	-	gi|620598406|gb|AHY20431.1|/1.92449e-168/putative protein RF19 (chloroplast) [Trifolium pratense]
[Msa]_26224	K13680|1|0.0|1103|mtr:MTR_4g055520|beta-mannan synthase [EC:2.4.1.32]	-	GO:0016757//transferase activity, transferring glycosyl groups	-	gi|357471977|ref|XP_003606273.1|/0/Glucomannan 4-beta-mannosyltransferase [Medicago truncatula]
[Msa]_26230	K15718|1|0.0|660|cam:101491624|linoleate 9S-lipoxygenase [EC:1.13.11.58]	-	GO:0005506//iron ion binding;GO:0016165//linoleate 13S-lipoxygenase activity	GO:0031408//oxylipin biosynthetic process;GO:0055114//oxidation-reduction process	gi|502156316|ref|XP_004510413.1|/0/PREDICTED: linoleate 9S-lipoxygenase-like [Cicer arietinum]
[Msa]_26232	K17046|1|0.0|989|mtr:MTR_3g098990|protein DEK	-	GO:0003677//DNA binding	-	gi|357465009|ref|XP_003602786.1|/0/Protein DEK [Medicago truncatula]
[Msa]_26235	K14514|1|0.0|1061|mtr:MTR_132s0008|ethylene-insensitive protein 3	-	-	-	gi|261157176|gb|ACX54782.1|/0/ethylene insensitive-like protein 1 [Medicago truncatula]
[Msa]_26238	K02112|1|0.0|917|mtr:MTR_7g021780|F-type H+-transporting ATPase subunit beta [EC:3.6.3.14]	-	-	-	gi|657376888|gb|AES77913.2|/0/F0F1-type ATP synthase, beta subunit [Medicago truncatula]
[Msa]_26244	-	-	GO:0003723//RNA binding	-	gi|657376163|gb|KEH21343.1|/0/CRS2-associated factor 1 [Medicago truncatula]
[Msa]_26249	K14638|1|0.0|1206|mtr:MTR_5g014150|solute carrier family 15 (peptide/histidine transporter), member 3/4	GO:0016020//membrane	GO:0005215//transporter activity	GO:0006810//transport	gi|357482335|ref|XP_003611453.1|/0/Peptide transporter PTR1 [Medicago truncatula]
[Msa]_26256	K03327|1|0.0|442|mdm:103446099|multidrug resistance protein, MATE family	GO:0016020//membrane	GO:0015297//antiporter activity;GO:0015238//drug transmembrane transporter activity	GO:0006855//drug transmembrane transport	gi|657942556|ref|XP_008383420.1|/0/PREDICTED: protein TRANSPARENT TESTA 12-like [Malus domestica]
[Msa]_26283	K01568|1|0.0|960|gmx:100782747|pyruvate decarboxylase [EC:4.1.1.1]	-	-	-	gi|29373077|gb|AAO72533.1|/0/pyruvate decarboxylase 1 [Lotus corniculatus]
[Msa]_26290	K01507|1|0.0|1236|mtr:MTR_4g115970|inorganic pyrophosphatase [EC:3.6.1.1]	GO:0016020//membrane	GO:0004427//inorganic diphosphatase activity;GO:0009678//hydrogen-translocating pyrophosphatase activity	GO:0015992//proton transport	gi|357478355|ref|XP_003609463.1|/0/Vacuolar proton-inorganic pyrophosphatase [Medicago truncatula]
[Msa]_26313	K01897|1|0.0|1234|cam:101512762|long-chain acyl-CoA synthetase [EC:6.2.1.3]	-	-	-	gi|657388425|gb|KEH30360.1|/0/long-chain fatty acyl CoA ligase [Medicago truncatula]
[Msa]_26319	K00893|1|2e-148|527|sbi:SORBI_02g007860|deoxycitidine kinase [EC:2.7.1.74];K11323|4|4e-09|64.3|vcn:VOLCADRAFT_121342|histone arginine demethylase JMJD6 [EC:1.14.11.-]	-	GO:0016773//phosphotransferase activity, alcohol group as acceptor;GO:0016301//kinase activity;GO:0005524//ATP binding	GO:0016310//phosphorylation;GO:0006139//nucleobase-containing compound metabolic process	gi|357455479|ref|XP_003598020.1|/0/Deoxycytidine kinase [Medicago truncatula]
[Msa]_26329	K00695|1|0.0|348|mtr:MTR_4g124660|sucrose synthase [EC:2.4.1.13]	-	-	-	gi|13160142|emb|CAC32462.1|/0/sucrose synthase isoform 3 [Pisum sativum]
[Msa]_26336	-	-	-	-	gi|357492333|ref|XP_003616455.1|/7.43441e-09/hypothetical protein MTR_5g080500 [Medicago truncatula]
[Msa]_2634	-	-	-	-	gi|358349430|ref|XP_003638740.1|/0/hypothetical protein MTR_142s1012 [Medicago truncatula]
[Msa]_26368	K09419|1|2e-115|322|cam:101513159|heat shock transcription factor, other eukaryote	-	-	-	gi|657403240|gb|KEH42101.1|/1.12554e-180/heat shock transcription factor A3 [Medicago truncatula]
[Msa]_26373	K01381|1|2e-41|171|smo:SELMODRAFT_13348|saccharopepsin [EC:3.4.23.25];K00924|3|6e-35|150|tcc:TCM_041550|	-	-	-	gi|657385863|gb|AET00358.2|/0/eukaryotic aspartyl protease family protein [Medicago truncatula]
[Msa]_26381	K08956|1|0.0|1340|mtr:MTR_4g064350|AFG3 family protein [EC:3.4.24.-]	GO:0016021//integral component of membrane	GO:0004222//metalloendopeptidase activity;GO:0005524//ATP binding;GO:0017111//nucleoside-triphosphatase activity;GO:0008270//zinc ion binding	GO:0030163//protein catabolic process;GO:0006508//proteolysis;GO:0051301//cell division	gi|357472805|ref|XP_003606687.1|/0/Cell division protease ftsH-like protein [Medicago truncatula]
[Msa]_26407	K12472|1|2e-21|105|bvg:104885038|epidermal growth factor receptor substrate 15;K06699|4|2e-12|75.1|smo:SELMODRAFT_440226|proteasome activator subunit 4	-	-	-	gi|657388493|gb|KEH30428.1|/0/BURP domain protein [Medicago truncatula]
[Msa]_26439	K00318|1|3e-172|606|mtr:MTR_7g020820|proline dehydrogenase [EC:1.5.-.-]	-	GO:0004657//proline dehydrogenase activity	GO:0006537//glutamate biosynthetic process;GO:0006562//proline catabolic process;GO:0055114//oxidation-reduction process	gi|48525716|gb|AAT45084.1|/7.8441e-174/proline dehydrogenase [Medicago sativa]
[Msa]_26442	K12847|1|0.0|1044|mtr:MTR_4g077490|U4/U6.U5 tri-snRNP-associated protein 2	GO:0005622//intracellular	GO:0004221;GO:0008270//zinc ion binding	GO:0006511//ubiquitin-dependent protein catabolic process	gi|357474209|ref|XP_003607389.1|/0/U4/U6.U5 tri-snRNP-associated protein [Medicago truncatula]
[Msa]_26450	K14724|1|0.0|740|sbi:SORBI_05g025700|solute carrier family 9 (sodium/hydrogen exchanger), member 8	GO:0016021//integral component of membrane	GO:0015385//sodium:proton antiporter activity	GO:0055085//transmembrane transport;GO:0006885//regulation of pH;GO:0006814//sodium ion transport	gi|46250921|gb|AAS84487.1|/0/Na+/H+ antiporter [Medicago sativa]
[Msa]_26470	K08869|1|0.0|582|cam:101512937|aarF domain-containing kinase	-	-	-	gi|502117517|ref|XP_004495848.1|/0/PREDICTED: chaperone activity of bc1 complex-like, mitochondrial-like [Cicer arietinum]
[Msa]_26471	K13679|1|0.0|798|cam:101494573|granule-bound starch synthase [EC:2.4.1.242]	-	-	-	gi|657404142|gb|KEH42914.1|/0/granule bound starch synthase I, putative [Medicago truncatula]
[Msa]_26473	K03283|1|0.0|457|pop:POPTR_0008s05500g|heat shock 70kDa protein 1/8;K06758|1|0.0|457|pop:POPTR_0008s05500g|L1 cell adhesion molecule like protein	-	-	-	gi|657381771|gb|KEH25733.1|/0/heat shock cognate 70 kDa-like protein [Medicago truncatula]
[Msa]_26475	K05681|1|1e-109|398|ppp:PHYPADRAFT_168716|ATP-binding cassette, subfamily G (WHITE), member 2	GO:0016020//membrane	GO:0005524//ATP binding;GO:0016887//ATPase activity	GO:0006200	gi|357519991|ref|XP_003630284.1|/0/ABC transporter G family member [Medicago truncatula]
[Msa]_26491	K14432|1|0.0|592|mtr:MTR_3g101780|ABA responsive element binding factor	-	GO:0003700//transcription factor activity, sequence-specific DNA binding;GO:0043565//sequence-specific DNA binding	GO:0006355//regulation of transcription, DNA-templated	gi|357465529|ref|XP_003603049.1|/0/ABSCISIC ACID-INSENSITIVE 5-like protein [Medicago truncatula]
[Msa]_26495	K18726|1|9e-99|362|cit:102626751|FAS-associated factor 2	-	-	-	gi|657390121|gb|KEH31709.1|/0/Ara4-interacting protein [Medicago truncatula]
[Msa]_26497	K13076|1|0.0|936|mtr:MTR_8g056100|delta8-fatty-acid desaturase [EC:1.14.19.4]	-	GO:0016717//oxidoreductase activity, acting on paired donors, with oxidation of a pair of donors resulting in the reduction of molecular oxygen to two molecules of water;GO:0005506//iron ion binding;GO:0020037//heme binding	GO:0006633//fatty acid biosynthetic process;GO:0055114//oxidation-reduction process	gi|357516181|ref|XP_003628379.1|/0/Delta-8 sphingolipid desaturase [Medicago truncatula]
[Msa]_26503	K01876|1|0.0|1009|mtr:MTR_1g014140|aspartyl-tRNA synthetase [EC:6.1.1.12]	GO:0005737//cytoplasm	GO:0003676//nucleic acid binding;GO:0005524//ATP binding;GO:0004815//aspartate-tRNA ligase activity	GO:0006422//aspartyl-tRNA aminoacylation	gi|357437181|ref|XP_003588866.1|/0/Aspartyl-tRNA synthetase [Medicago truncatula]
[Msa]_26528	K09527|1|2e-29|132|pda:103711698|DnaJ homolog subfamily C member 7	-	-	-	gi|355500968|gb|AES82171.1|/0/DnaJ heat shock amino-terminal domain protein [Medicago truncatula]
[Msa]_26530	K13148|1|7e-31|85.1|pmum:103321337|integrator complex subunit 11 [EC:3.1.27.-]	-	GO:0008270//zinc ion binding	-	gi|357436799|ref|XP_003588675.1|/0/RING finger protein [Medicago truncatula]
[Msa]_26547	K14207|1|0.0|902|mtr:MTR_7g017630|solute carrier family 38 (sodium-coupled neutral amino acid transporter), member 2	GO:0016021//integral component of membrane	-	-	gi|357502631|ref|XP_003621604.1|/0/Amino acid transporter [Medicago truncatula]
[Msa]_26554	K13459|1|3e-12|74.7|tcc:TCM_028306|disease resistance protein RPS2;K13126|2|3e-11|71.6|fve:101312606|polyadenylate-binding protein;K02437|3|1e-06|55.8|pxb:103941124|glycine cleavage system H protein	-	-	-	gi|657405034|gb|KEH43609.1|/0/NAC transcription factor-like protein [Medicago truncatula]
[Msa]_26579	K00820|1|0.0|679|mtr:MTR_7g080270|glucosamine--fructose-6-phosphate aminotransferase (isomerizing) [EC:2.6.1.16]	GO:0005737//cytoplasm	GO:0004360//glutamine-fructose-6-phosphate transaminase (isomerizing) activity;GO:0030246//carbohydrate binding	GO:0016051//carbohydrate biosynthetic process	gi|357507813|ref|XP_003624195.1|/0/Glucosamine-fructose-6-phosphate aminotransferase [Medicago truncatula]
[Msa]_26606	K13126|1|4e-09|44.3|fve:101312606|polyadenylate-binding protein;K00162|3|4e-07|57.8|obr:102719045|pyruvate dehydrogenase E1 component beta subunit [EC:1.2.4.1];K05941|4|4e-06|54.3|mdm:103435918|glutathione gamma-glutamylcysteinyltransferase [EC:2.3.2.15];K02437|5|5e-06|53.9|pxb:103941124|glycine cleavage system H protein	-	GO:0003677//DNA binding	GO:0006355//regulation of transcription, DNA-templated	gi|354992037|gb|AER45737.1|/2.55418e-102/NAC domain protein NAC2 [Medicago sativa]
[Msa]_26616	K02982|1|1e-113|411|mtr:MetrCp021|small subunit ribosomal protein S3	GO:0015935//small ribosomal subunit;GO:0015934//large ribosomal subunit;GO:0009507//chloroplast	GO:0003735//structural constituent of ribosome;GO:0016740//transferase activity;GO:0019843//rRNA binding	GO:0006412//translation	gi|543174051|gb|AGV52567.1|/2.02214e-113/ribosomal protein S3 (chloroplast) [Medicago truncatula f. tricycla]
[Msa]_26619	K14411|1|2e-20|102|csv:101220676|RNA-binding protein Musashi;K00940|2|5e-07|57.4|vcn:VOLCADRAFT_81205|nucleoside-diphosphate kinase [EC:2.7.4.6];K01183|3|4e-06|54.3|bvg:104883960|chitinase [EC:3.2.1.14]	-	-	-	gi|357475589|ref|XP_003608080.1|/0/IQ domain-containing protein [Medicago truncatula]
[Msa]_26625	K08817|1|5e-176|485|gmx:100801952|cell cycle related kinase [EC:2.7.11.22]	-	-	-	gi|657376177|gb|AET05246.2|/0/cyclin-dependent kinase [Medicago truncatula]
[Msa]_26630	K13648|1|0.0|1118|mtr:MTR_016s1014|alpha-1,4-galacturonosyltransferase [EC:2.4.1.43]	-	-	-	gi|358343636|ref|XP_003635905.1|/0/Glycosyltransferase [Medicago truncatula]
[Msa]_26640	K12472|1|2e-14|82.0|bvg:104885038|epidermal growth factor receptor substrate 15;K06699|5|2e-12|75.1|smo:SELMODRAFT_440226|proteasome activator subunit 4	-	-	-	gi|657388493|gb|KEH30428.1|/0/BURP domain protein [Medicago truncatula]
[Msa]_26645	K17679|1|0.0|589|cam:101505990|ATP-dependent RNA helicase MSS116, mitochondrial [EC:3.6.4.13]	-	-	-	gi|657372903|gb|KEH18673.1|/0/DEAD-box ATP-dependent RNA helicase family protein [Medicago truncatula]
[Msa]_26653	K10615|1|1e-28|129|atr:18446390|E3 ubiquitin-protein ligase HERC4 [EC:2.3.2.26]	-	-	-	gi|357463175|ref|XP_003601869.1|/0/RCC1 domain-containing protein [Medicago truncatula]
[Msa]_26661	K18875|1|0.0|1143|mtr:MTR_3g079340|enhanced disease susceptibility 1 protein	-	GO:0004806//triglyceride lipase activity	GO:0006629//lipid metabolic process	gi|357462067|ref|XP_003601315.1|/0/hypothetical protein MTR_3g079340 [Medicago truncatula]
[Msa]_26679	K14638|1|0.0|1144|mtr:MTR_7g111260|solute carrier family 15 (peptide/histidine transporter), member 3/4	GO:0016020//membrane	GO:0005215//transporter activity	GO:0006810//transport	gi|357511669|ref|XP_003626123.1|/0/Peptide transporter PTR1 [Medicago truncatula]
[Msa]_26684	K15633|1|0.0|874|mtr:MTR_7g074570|2,3-bisphosphoglycerate-independent phosphoglycerate mutase [EC:5.4.2.12]	GO:0005737//cytoplasm	GO:0004619//phosphoglycerate mutase activity;GO:0030145//manganese ion binding	GO:0006007//glucose catabolic process	gi|357506803|ref|XP_003623690.1|/0/2,3-bisphosphoglycerate-independent phosphoglycerate mutase [Medicago truncatula]
[Msa]_26692	K14539|1|0.0|1023|mtr:MTR_4g050490|large subunit GTPase 1 [EC:3.6.1.-]	-	GO:0005525//GTP binding	-	gi|357471405|ref|XP_003605987.1|/0/Large subunit GTPase-like protein [Medicago truncatula]
[Msa]_26703	K13412|1|0.0|529|cam:101496261|calcium-dependent protein kinase [EC:2.7.11.1]	-	-	-	gi|657390352|gb|KEH31900.1|/0/calmodulin-domain kinase CDPK protein [Medicago truncatula]
[Msa]_26708	-	-	-	-	gi|657396173|gb|KEH36289.1|/0/DUF630 family protein [Medicago truncatula]
[Msa]_2671	K04422|1|2e-106|348|rcu:RCOM_0220640|mitogen-activated protein kinase kinase kinase 13 [EC:2.7.11.25]	-	-	-	gi|502088232|ref|XP_004488774.1|/0/PREDICTED: uncharacterized protein LOC101510527 isoform X1 [Cicer arietinum]
[Msa]_26712	K19626|1|9e-22|106|gmx:102660446|inversin;K06694|3|8e-18|93.2|cam:101495937|26S proteasome non-ATPase regulatory subunit 10	-	-	-	gi|657406084|gb|KEH44513.1|/0/ankyrin repeat plant-like protein [Medicago truncatula]
[Msa]_26729	K14652|1|0.0|1046|mtr:MTR_2g009270|3,4-dihydroxy 2-butanone 4-phosphate synthase / GTP cyclohydrolase II [EC:4.1.99.12 3.5.4.25]	-	GO:0003935//GTP cyclohydrolase II activity;GO:0008686//3,4-dihydroxy-2-butanone-4-phosphate synthase activity	GO:0009231//riboflavin biosynthetic process	gi|357445919|ref|XP_003593237.1|/0/Riboflavin biosynthesis protein [Medicago truncatula]
[Msa]_26737	K03696|1|0.0|1143|cam:101489433|ATP-dependent Clp protease ATP-binding subunit ClpC	-	-	-	gi|657395341|gb|KEH35688.1|/0/ATP-dependent Clp protease ATP-binding subunit [Medicago truncatula]
[Msa]_26745	K02154|1|0.0|1276|mtr:MTR_4g071070|V-type H+-transporting ATPase subunit a	GO:0000220//vacuolar proton-transporting V-type ATPase, V0 domain	GO:0015078//hydrogen ion transmembrane transporter activity	GO:0015991//ATP hydrolysis coupled proton transport	gi|357473431|ref|XP_003607000.1|/0/V-type proton ATPase 116 kDa subunit a isoform [Medicago truncatula]
[Msa]_26756	K03283|1|0.0|441|pvu:PHAVU_011G065000g|heat shock 70kDa protein 1/8;K06758|1|0.0|441|pvu:PHAVU_011G065000g|L1 cell adhesion molecule like protein	-	-	-	gi|657388161|gb|KEH30133.1|/0/heat shock cognate 70 kDa protein [Medicago truncatula]
[Msa]_26766	K12130|1|0.0|1025|mtr:MTR_7g118260|pseudo-response regulator 5	-	GO:0000156//phosphorelay response regulator activity	GO:0035556//intracellular signal transduction;GO:0000160//phosphorelay signal transduction system;GO:0006355//regulation of transcription, DNA-templated	gi|657380592|gb|AES82828.2|/0/PRR response regulator [Medicago truncatula]
[Msa]_26768	K15718|1|0.0|681|gmx:100127399|linoleate 9S-lipoxygenase [EC:1.13.11.58]	-	GO:0005506//iron ion binding;GO:0016165//linoleate 13S-lipoxygenase activity	GO:0031408//oxylipin biosynthetic process;GO:0055114//oxidation-reduction process	gi|657394568|gb|KEH35161.1|/0/seed linoleate 9S-lipoxygenase [Medicago truncatula]
[Msa]_26770	-	-	-	-	gi|657396722|gb|KEH36632.1|/0/hypothetical protein MTR_2g016640 [Medicago truncatula]
[Msa]_26772	K06617|1|0.0|1424|mtr:MTR_5g096820|raffinose synthase [EC:2.4.1.82]	-	GO:0003824//catalytic activity	GO:0008152//metabolic process	gi|357495237|ref|XP_003617907.1|/0/Alkaline alpha galactosidase I [Medicago truncatula]
[Msa]_26776	K00029|1|0.0|1091|cam:101501918|malate dehydrogenase (oxaloacetate-decarboxylating)(NADP+) [EC:1.1.1.40]	-	-	-	gi|657395924|gb|KEH36085.1|/0/NADP-dependent malic enzyme-like protein [Medicago truncatula]
[Msa]_26787	K10666|1|8e-122|438|cam:101513353|E3 ubiquitin-protein ligase RNF5 [EC:2.3.2.27]	-	-	-	gi|328929994|gb|AEB69786.1|/8.37588e-144/MAKIBISHI 1 [Medicago truncatula]
[Msa]_26788	K14066|1|2e-173|386|cam:101489348|geranyl diphosphate synthase [EC:2.5.1.1]	-	-	-	gi|657389863|gb|KEH31511.1|/0/geranylgeranyl pyrophosphate synthase [Medicago truncatula]
[Msa]_26800	K12881|1|4e-80|244|pvu:PHAVU_001G230200g|THO complex subunit 4	-	GO:0097159//organic cyclic compound binding;GO:1901363//heterocyclic compound binding	-	gi|593800694|ref|XP_007163384.1|/2.39917e-79/hypothetical protein PHAVU_001G230200g [Phaseolus vulgaris]
[Msa]_26822	-	-	-	-	gi|657389236|gb|KEH30952.1|/0/transcription factor VOZ1-like protein [Medicago truncatula]
[Msa]_26844	-	-	-	-	gi|355480024|gb|AES61227.1|/0/coatomer protein [Medicago truncatula]
[Msa]_26862	K17535|1|3e-46|187|rcu:RCOM_1599780|serine/threonine-protein kinase TNNI3K [EC:2.7.11.1]	-	-	-	gi|502090345|ref|XP_004489198.1|/2.5814e-169/PREDICTED: serine/threonine-protein kinase HT1-like [Cicer arietinum]
[Msa]_26879	-	-	-	-	gi|657391092|gb|AES92187.2|/0/inter-alpha-trypsin inhibitor heavy chain-like protein [Medicago truncatula]
[Msa]_26884	K01381|1|3e-94|254|pper:PRUPE_ppa017424mg|saccharopepsin [EC:3.4.23.25];K00924|3|3e-42|100|ath:AT5G22850|	-	-	-	gi|657389871|gb|KEH31519.1|/0/eukaryotic aspartyl protease family protein [Medicago truncatula]
[Msa]_26887	K18592|1|0.0|588|mtr:MTR_3g087950|gamma-glutamyltranspeptidase / glutathione hydrolase / leukotriene-C4 hydrolase [EC:2.3.2.2 3.4.19.13 3.4.19.14]	-	-	-	gi|657394826|gb|AES72274.2|/0/gamma-glutamyltranspeptidase [Medicago truncatula]
[Msa]_26889	-	-	-	-	gi|657375896|gb|KEH21112.1|/0/BTB/POZ domain plant protein [Medicago truncatula]
[Msa]_26891	K16911|1|4e-83|285|mtr:MTR_1g102430|ATP-dependent RNA helicase DDX21 [EC:3.6.4.13];K00912|4|1e-23|112|obr:102706670|tetraacyldisaccharide 4'-kinase [EC:2.7.1.130]	GO:0016020//membrane	GO:0016757//transferase activity, transferring glycosyl groups	-	gi|357510207|ref|XP_003625392.1|/0/Xyloglucan galactosyltransferase KATAMARI1 [Medicago truncatula]
[Msa]_269	K10691|1|0.0|2172|mtr:MTR_7g017100|E3 ubiquitin-protein ligase UBR4 [EC:2.3.2.27]	-	-	-	gi|657376761|gb|AES77777.2|/0/auxin transporter BIG [Medicago truncatula]
[Msa]_26901	K01568|1|0.0|690|pxb:103931243|pyruvate decarboxylase [EC:4.1.1.1]	-	-	-	gi|657985350|ref|XP_008384777.1|/0/PREDICTED: pyruvate decarboxylase 1-like isoform X2 [Malus domestica]
[Msa]_26911	-	-	-	-	gi|357503227|ref|XP_003621902.1|/1.47281e-119/hypothetical protein MTR_7g024810 [Medicago truncatula]
[Msa]_26913	K12819|1|3e-12|74.7|mdm:103427975|pre-mRNA-processing factor SLU7;K06207|2|1e-10|53.1|mdm:103417387|GTP-binding protein;K01303|4|9e-06|53.1|fve:101311565|acylaminoacyl-peptidase [EC:3.4.19.1]	-	-	-	gi|470106201|ref|XP_004289462.1|/2.04496e-22/PREDICTED: uncharacterized protein LOC101311522 [Fragaria vesca subsp. vesca]
[Msa]_26925	K15920|1|0.0|642|mtr:MTR_2g008240|beta-D-xylosidase 4 [EC:3.2.1.37]	-	GO:0004553//hydrolase activity, hydrolyzing O-glycosyl compounds	GO:0005975//carbohydrate metabolic process	gi|357445735|ref|XP_003593145.1|/0/Beta-xylosidase/alpha-L-arabinofuranosidase [Medicago truncatula]
[Msa]_26940	K08176|1|9e-129|150|sita:101761546|MFS transporter, PHS family, inorganic phosphate transporter	-	-	-	gi|674918266|emb|CDY14881.1|/3.83709e-171/BnaA02g22230D [Brassica napus]
[Msa]_26951	K01381|1|6e-37|124|smo:SELMODRAFT_13348|saccharopepsin [EC:3.4.23.25];K00924|5|2e-30|125|tcc:TCM_041550|	-	GO:0004190//aspartic-type endopeptidase activity	GO:0006508//proteolysis	gi|593691313|ref|XP_007146226.1|/0/hypothetical protein PHAVU_006G022800g [Phaseolus vulgaris]
[Msa]_26952	K10280|1|2e-36|155|csl:COCSUDRAFT_45337|F-box and leucine-rich repeat protein 14	-	-	-	gi|357478391|ref|XP_003609481.1|/0/F-box/LRR-repeat protein [Medicago truncatula]
[Msa]_26956	K01689|1|0.0|841|cam:101497047|enolase [EC:4.2.1.11]	GO:0000015//phosphopyruvate hydratase complex	GO:0004634//phosphopyruvate hydratase activity;GO:0000287//magnesium ion binding;GO:0003988//acetyl-CoA C-acyltransferase activity	GO:0006096//glycolytic process	gi|657379823|gb|KEH24119.1|/0/phosphopyruvate hydratase [Medicago truncatula]
[Msa]_2696	K15601|1|0.0|2083|mtr:MTR_4g091520|lysine-specific demethylase 3 [EC:1.14.11.-]	-	GO:0008270//zinc ion binding;GO:0008168//methyltransferase activity	GO:0032259//methylation	gi|357475971|ref|XP_003608271.1|/0/Lysine-specific demethylase 3B [Medicago truncatula]
[Msa]_26962	K19477|1|0.0|317|atr:18426723|cGMP-dependent protein kinase 2 [EC:2.7.11.12]	-	-	-	gi|657383467|gb|AES76783.2|/0/cyclic nucleotide-binding domain protein [Medicago truncatula]
[Msa]_26967	K03283|1|0.0|452|cam:101501931|heat shock 70kDa protein 1/8;K06758|1|0.0|452|cam:101501931|L1 cell adhesion molecule like protein	-	-	-	gi|643739161|gb|KDP44975.1|/0/hypothetical protein JCGZ_01475 [Jatropha curcas]
[Msa]_26975	K01568|1|0.0|418|csv:101217534|pyruvate decarboxylase [EC:4.1.1.1]	-	GO:0043169//cation binding	-	gi|449461805|ref|XP_004148632.1|/0/PREDICTED: pyruvate decarboxylase isozyme 1-like [Cucumis sativus]
[Msa]_26980	K01687|1|4e-18|94.4|cvr:CHLNCDRAFT_58991|dihydroxy-acid dehydratase [EC:4.2.1.9];K14950|2|2e-13|79.0|mdm:103402360|cation-transporting ATPase 13A1 [EC:3.6.3.-]	-	-	-	gi|657395705|gb|AES73629.2|/0/clathrin assembly plant-like protein, putative [Medicago truncatula]
[Msa]_26984	K03921|1|6e-94|172|cam:101499266|acyl-[acyl-carrier-protein] desaturase [EC:1.14.19.2]	GO:0009507//chloroplast	GO:0046914//transition metal ion binding;GO:0045300//acyl-[acyl-carrier-protein] desaturase activity	GO:0006633//fatty acid biosynthetic process;GO:0055114//oxidation-reduction process	gi|502124091|ref|XP_004498381.1|/3.36756e-93/PREDICTED: acyl-[acyl-carrier-protein] desaturase 6, chloroplastic-like [Cicer arietinum]
[Msa]_26998	K03327|1|0.0|798|mtr:MTR_5g032720|multidrug resistance protein, MATE family	GO:0016020//membrane	GO:0015297//antiporter activity;GO:0015238//drug transmembrane transporter activity	GO:0006855//drug transmembrane transport	gi|357485623|ref|XP_003613099.1|/0/Protein TRANSPARENT TESTA [Medicago truncatula]
[Msa]_27017	K14771|1|0.0|1092|mtr:MTR_5g078780|U3 small nucleolar RNA-associated protein 19	-	-	GO:0042254//ribosome biogenesis	gi|357492085|ref|XP_003616331.1|/0/Nucleolar complex protein-like protein [Medicago truncatula]
[Msa]_27024	K08150|1|1e-74|281|atr:18433512|MFS transporter, SP family, solute carrier family 2 (myo-inositol transporter), member 13	GO:0016021//integral component of membrane	GO:0022891//substrate-specific transmembrane transporter activity	GO:0055085//transmembrane transport	gi|357496021|ref|XP_003618299.1|/0/Mannitol transporter [Medicago truncatula]
[Msa]_27028	K14638|1|0.0|276|cic:CICLE_v10030982mg|solute carrier family 15 (peptide/histidine transporter), member 3/4	GO:0016020//membrane	GO:0005215//transporter activity	GO:0006810//transport	gi|502093511|ref|XP_004489968.1|/0/PREDICTED: nitrate transporter 1.7-like [Cicer arietinum]
[Msa]_27038	K13126|1|1e-14|82.4|fve:101312606|polyadenylate-binding protein;K13459|2|1e-11|72.8|tcc:TCM_028306|disease resistance protein RPS2	-	-	-	gi|657371156|gb|KEH17171.1|/0/NAC transcription factor-like protein [Medicago truncatula]
[Msa]_27046	-	-	-	-	gi|657399006|gb|KEH38523.1|/1.24033e-38/PPR containing protein, putative [Medicago truncatula]
[Msa]_27050	K08150|1|2e-55|218|atr:18448543|MFS transporter, SP family, solute carrier family 2 (myo-inositol transporter), member 13	GO:0016021//integral component of membrane	GO:0022891//substrate-specific transmembrane transporter activity	GO:0055085//transmembrane transport;GO:0008643//carbohydrate transport	gi|357500677|ref|XP_003620627.1|/0/Sugar transporter [Medicago truncatula]
[Msa]_27075	K01568|1|0.0|924|gmx:100776332|pyruvate decarboxylase [EC:4.1.1.1]	-	-	-	gi|356503222|ref|XP_003520410.1|/0/PREDICTED: pyruvate decarboxylase 1-like [Glycine max]
[Msa]_27077	K12130|1|0.0|1270|mtr:MTR_3g092780|pseudo-response regulator 5	-	GO:0000156//phosphorelay response regulator activity	GO:0035556//intracellular signal transduction;GO:0000160//phosphorelay signal transduction system;GO:0006355//regulation of transcription, DNA-templated	gi|357464211|ref|XP_003602387.1|/0/Two-component response regulator-like PRR73 [Medicago truncatula]
[Msa]_27078	K04730|1|7e-155|548|mdm:103415089|interleukin-1 receptor-associated kinase 1 [EC:2.7.11.1];K04733|5|2e-68|261|smo:SELMODRAFT_78793|interleukin-1 receptor-associated kinase 4 [EC:2.7.11.1]	-	GO:0030247//polysaccharide binding;GO:0005524//ATP binding;GO:0004674//protein serine/threonine kinase activity	GO:0006468//protein phosphorylation	gi|357460957|ref|XP_003600760.1|/0/Wall-associated receptor kinase-like protein [Medicago truncatula]
[Msa]_27080	K10523|1|6e-10|67.0|zma:103632235|speckle-type POZ protein	-	-	-	gi|657385213|gb|AES98295.2|/0/BTB/POZ domain plant protein [Medicago truncatula]
[Msa]_27084	K11594|1|0.0|1108|mtr:MTR_3g083690|ATP-dependent RNA helicase DDX3X [EC:3.6.4.13]	-	GO:0003676//nucleic acid binding;GO:0005524//ATP binding;GO:0008026//ATP-dependent helicase activity	-	gi|357462687|ref|XP_003601625.1|/0/DEAD-box ATP-dependent RNA helicase [Medicago truncatula]
[Msa]_27100	K03234|1|0.0|882|mtr:MTR_2g069310|elongation factor 2	-	GO:0003746//translation elongation factor activity;GO:0003924//GTPase activity;GO:0005525//GTP binding	GO:0006414//translational elongation;GO:0006184	gi|357451779|ref|XP_003596166.1|/0/Elongation factor EF-2 [Medicago truncatula]
[Msa]_27108	K01051|1|0.0|1102|mtr:MTR_8g023310|pectinesterase [EC:3.1.1.11]	GO:0005618//cell wall	GO:0030599//pectinesterase activity;GO:0045330//aspartyl esterase activity;GO:0004857//enzyme inhibitor activity	GO:0042545//cell wall modification;GO:0043086//negative regulation of catalytic activity;GO:0045490//pectin catabolic process	gi|357514339|ref|XP_003627458.1|/0/Pectinesterase [Medicago truncatula]
[Msa]_27112	K03283|1|0.0|344|pvu:PHAVU_007G157200g|heat shock 70kDa protein 1/8;K06758|1|0.0|344|pvu:PHAVU_007G157200g|L1 cell adhesion molecule like protein	-	-	-	gi|657388161|gb|KEH30133.1|/0/heat shock cognate 70 kDa protein [Medicago truncatula]
[Msa]_27113	-	-	-	-	gi|300390546|gb|ADK11084.1|/0/maturase K [Medicago sativa]
[Msa]_27133	K11323|1|8e-07|56.6|vcn:VOLCADRAFT_121342|histone arginine demethylase JMJD6 [EC:1.14.11.-]	-	-	-	gi|657390099|gb|KEH31687.1|/3.13314e-77/hypothetical protein MTR_4g102460 [Medicago truncatula]
[Msa]_27141	K02184|1|2e-96|354|sot:102593556|formin 2	-	-	-	gi|502121685|ref|XP_004497410.1|/0/PREDICTED: extensin-2-like [Cicer arietinum]
[Msa]_27151	K12130|1|3e-166|306|mtr:MTR_7g118260|pseudo-response regulator 5	-	-	GO:0007165//signal transduction	gi|657380592|gb|AES82828.2|/0/PRR response regulator [Medicago truncatula]
[Msa]_27158	K12130|1|0.0|1170|mtr:MTR_3g092780|pseudo-response regulator 5	-	GO:0000156//phosphorelay response regulator activity	GO:0035556//intracellular signal transduction;GO:0000160//phosphorelay signal transduction system;GO:0006355//regulation of transcription, DNA-templated	gi|657395067|gb|KEH35491.1|/0/PRR response regulator [Medicago truncatula]
[Msa]_27160	K13946|1|0.0|986|mtr:MTR_5g082220|auxin influx carrier (AUX1 LAX family)	GO:0005886//plasma membrane;GO:0016021//integral component of membrane	GO:0015293//symporter activity	GO:0006865//amino acid transport;GO:0009734//auxin-activated signaling pathway	gi|357492621|ref|XP_003616599.1|/0/Auxin influx protein [Medicago truncatula]
[Msa]_27181	K02634|1|0.0|643|mtr:MTR_4g034760|apocytochrome f	-	-	-	gi|357470629|ref|XP_003605599.1|/0/Apocytochrome f [Medicago truncatula]
[Msa]_27204	K14500|1|0.0|964|cam:101495947|BR-signaling kinase [EC:2.7.11.1]	-	-	-	gi|657386085|gb|AET01057.2|/0/LRR receptor-like kinase [Medicago truncatula]
[Msa]_27233	K19044|1|8e-151|389|pda:103696788|E3 ubiquitin-protein ligase XBAT32/33 [EC:2.3.2.27]	-	-	-	gi|657386826|gb|KEH29076.1|/0/E3 ubiquitin-protein ligase XBAT31-like protein, partial [Medicago truncatula]
[Msa]_27246	K00276|1|0.0|783|pvu:PHAVU_003G204000g|primary-amine oxidase [EC:1.4.3.21]	-	-	-	gi|657390228|gb|KEH31794.1|/0/armadillo repeat only 1 protein [Medicago truncatula]
[Msa]_27278	K01568|1|0.0|479|jcu:105648123|pyruvate decarboxylase [EC:4.1.1.1]	-	-	-	gi|643707053|gb|KDP22863.1|/0/hypothetical protein JCGZ_00450 [Jatropha curcas]
[Msa]_27303	K01810|1|0.0|1120|mtr:MTR_6g009330|glucose-6-phosphate isomerase [EC:5.3.1.9]	GO:0005737//cytoplasm	GO:0004347//glucose-6-phosphate isomerase activity	GO:0006094//gluconeogenesis;GO:0006096//glycolytic process	gi|357496261|ref|XP_003618419.1|/0/Glucose-6-phosphate isomerase [Medicago truncatula]
[Msa]_27310	K08332|1|8e-69|143|ppp:PHYPADRAFT_117682|vacuolar protein 8	-	-	-	gi|357475937|ref|XP_003608254.1|/0/Importin subunit alpha-2 [Medicago truncatula]
[Msa]_27315	K11323|1|2e-10|68.6|vcn:VOLCADRAFT_121342|histone arginine demethylase JMJD6 [EC:1.14.11.-];K05760|5|1e-06|56.2|mis:MICPUN_57546|paxillin	-	GO:0008270//zinc ion binding	-	gi|357518461|ref|XP_003629519.1|/0/Disease resistance-like protein [Medicago truncatula]
[Msa]_27319	K17573|1|3e-37|157|cam:101513253|meiosis arrest female protein 1	-	-	-	gi|657392926|gb|AES70247.2|/2.17261e-141/NYN domain protein [Medicago truncatula]
[Msa]_27346	K08472|1|1e-172|607|vvi:100233057|mlo protein	-	GO:0016740//transferase activity;GO:0004553//hydrolase activity, hydrolyzing O-glycosyl compounds	GO:0005975//carbohydrate metabolic process	gi|674898586|emb|CDY34271.1|/0/BnaA01g13740D [Brassica napus]
[Msa]_27350	K00695|1|0.0|1147|cam:101490898|sucrose synthase [EC:2.4.1.13]	-	-	-	gi|657380149|gb|KEH24408.1|/0/sucrose synthase [Medicago truncatula]
[Msa]_27367	-	-	-	-	gi|657376054|gb|KEH21270.1|/0/kinesin light chain [Medicago truncatula]
[Msa]_27393	K04733|1|2e-147|523|pop:POPTR_0017s09520g|interleukin-1 receptor-associated kinase 4 [EC:2.7.11.1]	-	GO:0030247//polysaccharide binding;GO:0005524//ATP binding;GO:0004674//protein serine/threonine kinase activity	GO:0006468//protein phosphorylation	gi|357438727|ref|XP_003589640.1|/0/Kinase R-like protein [Medicago truncatula]
[Msa]_27402	K14638|1|0.0|1200|mtr:MTR_2g101560|solute carrier family 15 (peptide/histidine transporter), member 3/4	GO:0016020//membrane	GO:0005215//transporter activity	GO:0006810//transport	gi|87240442|gb|ABD32300.1|/0/TGF-beta receptor, type I/II extracellular region [Medicago truncatula]
[Msa]_27410	K00975|1|0.0|530|mtr:MTR_4g070430|glucose-1-phosphate adenylyltransferase [EC:2.7.7.27]	GO:0009507//chloroplast	GO:0008878//glucose-1-phosphate adenylyltransferase activity	GO:0005978//glycogen biosynthetic process;GO:0019252//starch biosynthetic process	gi|357473317|ref|XP_003606943.1|/0/Glucose-1-phosphate adenylyltransferase [Medicago truncatula]
[Msa]_27427	K01369|1|0.0|923|cam:101514688|legumain [EC:3.4.22.34]	-	-	-	gi|657400873|gb|KEH39941.1|/0/vacuolar processing enzyme [Medicago truncatula]
[Msa]_27438	K00454|1|0.0|708|mtr:MTR_8g020970|lipoxygenase [EC:1.13.11.12]	-	GO:0005506//iron ion binding;GO:0016165//linoleate 13S-lipoxygenase activity	GO:0031408//oxylipin biosynthetic process;GO:0055114//oxidation-reduction process	gi|357514039|ref|XP_003627308.1|/0/Lipoxygenase [Medicago truncatula]
[Msa]_27447	K05906|1|4e-92|340|mtr:MTR_3g096670|prenylcysteine oxidase / farnesylcysteine lyase [EC:1.8.3.5 1.8.3.6]	-	-	-	gi|502139793|ref|XP_004503907.1|/0/PREDICTED: putative F-box protein At5g39480-like isoform X1 [Cicer arietinum]
[Msa]_2745	K00264|1|0.0|721|cam:101509615|glutamate synthase (NADPH/NADH) [EC:1.4.1.13 1.4.1.14]	-	-	-	gi|1066499|gb|AAB41904.1|/0/NADH-dependent glutamate synthase [Medicago sativa]
[Msa]_27450	K15633|1|0.0|1115|mtr:MTR_7g074570|2,3-bisphosphoglycerate-independent phosphoglycerate mutase [EC:5.4.2.12]	GO:0005737//cytoplasm	GO:0004619//phosphoglycerate mutase activity;GO:0030145//manganese ion binding	GO:0006007//glucose catabolic process	gi|357506803|ref|XP_003623690.1|/0/2,3-bisphosphoglycerate-independent phosphoglycerate mutase [Medicago truncatula]
[Msa]_27451	K13412|1|0.0|1003|cam:101512921|calcium-dependent protein kinase [EC:2.7.11.1]	-	GO:0005509//calcium ion binding;GO:0005524//ATP binding;GO:0004674//protein serine/threonine kinase activity	GO:0006468//protein phosphorylation	gi|657379250|gb|KEH23659.1|/0/calmodulin-domain kinase CDPK protein [Medicago truncatula]
[Msa]_27455	K12116|1|0.0|570|mtr:MTR_8g105590|flavin-binding kelch repeat F-box protein 1	-	GO:0004871//signal transducer activity	GO:0007165//signal transduction;GO:0006355//regulation of transcription, DNA-templated	gi|357521357|ref|XP_003630967.1|/0/Flavin-binding kelch repeat F-box [Medicago truncatula]
[Msa]_27458	K10300|1|3e-11|71.2|olu:OSTLU_14422|F-box protein, helicase, 18 [EC:3.6.4.12];K01590|2|4e-09|49.7|gmx:100815568|histidine decarboxylase [EC:4.1.1.22]	-	-	-	gi|657380017|gb|KEH24296.1|/0/downstream neighbor of Son-like protein, putative [Medicago truncatula]
[Msa]_27465	K14494|1|3e-55|144|brp:103852324|DELLA protein	-	-	GO:0006355//regulation of transcription, DNA-templated	gi|357452583|ref|XP_003596568.1|/0/GRAS family transcription factor [Medicago truncatula]
[Msa]_27466	K03260|1|6e-26|120|dosa:Os06t0520600-01|translation initiation factor 4G	-	GO:0008270//zinc ion binding;GO:0003676//nucleic acid binding	-	gi|357477237|ref|XP_003608904.1|/0/Zinc finger CCCH domain-containing protein [Medicago truncatula]
[Msa]_2747	K05658|1|0.0|1616|mtr:MTR_4g124040|ATP-binding cassette, subfamily B (MDR/TAP), member 1 [EC:3.6.3.44]	GO:0016021//integral component of membrane	GO:0042626//ATPase activity, coupled to transmembrane movement of substances;GO:0005524//ATP binding	GO:0055085//transmembrane transport;GO:0006200	gi|357479199|ref|XP_003609885.1|/0/ABC transporter B family member [Medicago truncatula]
[Msa]_27482	K13418|1|3e-153|447|egu:105048587|somatic embryogenesis receptor kinase 1 [EC:2.7.10.1 2.7.11.1]	GO:0016021//integral component of membrane	GO:0005524//ATP binding;GO:0004674//protein serine/threonine kinase activity	GO:0006468//protein phosphorylation	gi|357520193|ref|XP_003630385.1|/0/Plasma membrane receptor-like kinase [Medicago truncatula]
[Msa]_27486	K10775|1|0.0|1266|cam:101496077|phenylalanine ammonia-lyase [EC:4.3.1.24]	-	-	-	gi|129590|sp|P27990.1|PALY_MEDSA/0/RecName: Full=Phenylalanine ammonia-lyase [Medicago sativa]
[Msa]_27494	K19626|1|9e-22|106|gmx:102660446|inversin;K06694|3|8e-18|93.2|cam:101495937|26S proteasome non-ATPase regulatory subunit 10	-	-	-	gi|657406084|gb|KEH44513.1|/0/ankyrin repeat plant-like protein [Medicago truncatula]
[Msa]_27495	K07198|1|0.0|641|mtr:MTR_1g013700|5'-AMP-activated protein kinase, catalytic alpha subunit [EC:2.7.11.11]	-	GO:0005524//ATP binding;GO:0004674//protein serine/threonine kinase activity	GO:0006468//protein phosphorylation;GO:0007165//signal transduction	gi|357437095|ref|XP_003588823.1|/0/CBL-interacting protein kinase [Medicago truncatula]
[Msa]_27508	K08332|1|3e-71|270|ppp:PHYPADRAFT_117682|vacuolar protein 8	-	-	-	gi|357475937|ref|XP_003608254.1|/0/Importin subunit alpha-2 [Medicago truncatula]
[Msa]_27511	K04371|1|0.0|419|egu:105040996|mitogen-activated protein kinase 1/3 [EC:2.7.11.24]	-	-	-	gi|657373863|gb|KEH19471.1|/0/MAP kinase-like protein [Medicago truncatula]
[Msa]_27517	K11835|1|0.0|1069|cam:101493821|ubiquitin carboxyl-terminal hydrolase 4/11/15 [EC:3.4.19.12]	-	-	-	gi|657404140|gb|KEH42912.1|/0/ubiquitin carboxyl-terminal hydrolase-like protein [Medicago truncatula]
[Msa]_2752	-	-	-	-	gi|357457867|ref|XP_003599214.1|/4.68163e-145/hypothetical protein MTR_3g030280 [Medicago truncatula]
[Msa]_27524	-	-	-	-	gi|355514801|gb|AES96424.1|/0/UPF0392 RCOM-like protein [Medicago truncatula]
[Msa]_27541	K17301|1|0.0|1202|cam:101503982|coatomer, subunit beta	-	-	-	gi|657386252|gb|KEH28616.1|/0/coatomer subunit beta [Medicago truncatula]
[Msa]_27548	K15450|1|1e-18|95.9|gmx:100816336|tRNA wybutosine-synthesizing protein 3 [EC:2.1.1.282]	-	-	-	gi|357451775|ref|XP_003596164.1|/2.81633e-168/Nitrile-specifier protein [Medicago truncatula]
[Msa]_2756	K00281|1|0.0|2124|mtr:MTR_1g016230|glycine dehydrogenase [EC:1.4.4.2]	-	GO:0004375//glycine dehydrogenase (decarboxylating) activity;GO:0030170//pyridoxal phosphate binding	GO:0006546//glycine catabolic process;GO:0055114//oxidation-reduction process	gi|357437449|ref|XP_003589000.1|/0/Glycine dehydrogenase P protein [Medicago truncatula]
[Msa]_27561	K00021|1|1e-173|610|mtr:MTR_5g026460|hydroxymethylglutaryl-CoA reductase (NADPH) [EC:1.1.1.34]	GO:0016021//integral component of membrane	GO:0050661//NADP binding;GO:0004420//hydroxymethylglutaryl-CoA reductase (NADPH) activity	GO:0008299//isoprenoid biosynthetic process;GO:0015936//coenzyme A metabolic process;GO:0055114//oxidation-reduction process	gi|357484551|ref|XP_003612563.1|/8.44593e-173/3-hydroxy-3-methylglutaryl coenzyme A reductase [Medicago truncatula]
[Msa]_27567	K00276|1|6e-162|357|pvu:PHAVU_007G056500g|primary-amine oxidase [EC:1.4.3.21]	-	GO:0046872//metal ion binding;GO:0016491//oxidoreductase activity	GO:0008152//metabolic process	gi|593661298|ref|XP_007143249.1|/3.62801e-161/hypothetical protein PHAVU_007G056500g [Phaseolus vulgaris]
[Msa]_27582	K08332|1|3e-90|333|ppp:PHYPADRAFT_218011|vacuolar protein 8	-	-	-	gi|355491807|gb|AES73010.1|/0/armadillo/beta-catenin repeat protein [Medicago truncatula]
[Msa]_27584	K12309|1|0.0|528|eus:EUTSA_v10024511mg|beta-galactosidase [EC:3.2.1.23]	-	GO:0004565//beta-galactosidase activity	GO:0005975//carbohydrate metabolic process	gi|357449771|ref|XP_003595162.1|/0/Beta-galactosidase [Medicago truncatula]
[Msa]_27588	K14570|1|0.0|790|cam:101508355|RNA exonuclease 1 [EC:3.1.-.-]	-	-	-	gi|657401205|gb|KEH40206.1|/0/small RNA degrading nuclease [Medicago truncatula]
[Msa]_27590	K08869|1|0.0|1045|cam:101512937|aarF domain-containing kinase	-	-	-	gi|657404475|gb|KEH43168.1|/0/ubiquinone biosynthesis protein [Medicago truncatula]
[Msa]_27602	K09419|1|0.0|745|mtr:MTR_5g029680|heat shock transcription factor, other eukaryote	GO:0005634//nucleus	GO:0003700//transcription factor activity, sequence-specific DNA binding;GO:0043565//sequence-specific DNA binding	GO:0006950//response to stress;GO:0006355//regulation of transcription, DNA-templated	gi|56117815|gb|AAV73838.1|/0/heat shock factor 1b [Medicago sativa]
[Msa]_27618	K14638|1|0.0|808|mtr:MTR_2g101610|solute carrier family 15 (peptide/histidine transporter), member 3/4	GO:0016020//membrane	GO:0005215//transporter activity	GO:0006810//transport	gi|124359628|gb|ABD32293.2|/0/TGF-beta receptor, type I/II extracellular region [Medicago truncatula]
[Msa]_27627	K02183|1|2e-79|297|mtr:MTR_087s0007|calmodulin;K18729|2|2e-08|62.0|pxb:103938748|protein angel;K12603|3|2e-06|55.1|eus:EUTSA_v10005849mg|CCR4-NOT transcription complex subunit 6 [EC:3.1.13.4]	-	-	-	gi|657372749|gb|KEH18536.1|/0/endonuclease/exonuclease/phosphatase family protein [Medicago truncatula]
[Msa]_27634	K14652|1|0.0|1027|mtr:MTR_4g094130|3,4-dihydroxy 2-butanone 4-phosphate synthase / GTP cyclohydrolase II [EC:4.1.99.12 3.5.4.25]	-	GO:0003935//GTP cyclohydrolase II activity;GO:0008686//3,4-dihydroxy-2-butanone-4-phosphate synthase activity	GO:0009231//riboflavin biosynthetic process	gi|357476315|ref|XP_003608443.1|/0/GTP cyclohydrolase II/3 4-dihydroxy-2-butanone 4-phosphate synthase [Medicago truncatula]
[Msa]_27638	K15280|1|0.0|374|cam:101502707|solute carrier family 35, member C2	-	-	-	gi|657372459|gb|KEH18327.1|/0/triose-phosphate transporter family protein [Medicago truncatula]
[Msa]_27645	-	-	-	-	gi|657389573|gb|KEH31229.1|/0/dentin sialophosphoprotein-like protein, putative [Medicago truncatula]
[Msa]_27652	K10590|1|1e-11|51.2|csl:COCSUDRAFT_67182|E3 ubiquitin-protein ligase TRIP12 [EC:2.3.2.26]	-	-	-	gi|657380292|gb|AES82394.2|/0/importin subunit alpha-1b [Medicago truncatula]
[Msa]_27655	-	GO:0016020//membrane	GO:0015297//antiporter activity;GO:0015238//drug transmembrane transporter activity	GO:0006855//drug transmembrane transport	gi|357457739|ref|XP_003599150.1|/0/Ferric reductase defective 3b [Medicago truncatula]
[Msa]_27660	K00953|1|8e-180|631|pda:103711865|FAD synthetase [EC:2.7.7.2]	-	GO:0003824//catalytic activity	GO:0006777//Mo-molybdopterin cofactor biosynthetic process	gi|357510801|ref|XP_003625689.1|/0/FAD synthetase [Medicago truncatula]
[Msa]_27661	K09534|1|0.0|680|mtr:MTR_2g064910|DnaJ homolog subfamily C member 14	-	-	-	gi|657398848|gb|AES66257.2|/0/chaperone DnaJ domain protein [Medicago truncatula]
[Msa]_27687	K01969|1|0.0|1019|mtr:MTR_4g085890|3-methylcrotonyl-CoA carboxylase beta subunit [EC:6.4.1.4]	-	-	-	gi|357475341|ref|XP_003607956.1|/0/3-methylcrotonyl-CoA carboxylase [Medicago truncatula]
[Msa]_27692	K17839|1|0.0|976|mtr:MTR_5g090300|polyamine oxidase [EC:1.5.3.17 1.5.3.-]	-	GO:0016491//oxidoreductase activity	GO:0055114//oxidation-reduction process	gi|357494059|ref|XP_003617318.1|/0/Polyamine oxidase [Medicago truncatula]
[Msa]_27714	K05349|1|0.0|1204|mtr:MTR_7g086030|beta-glucosidase [EC:3.2.1.21]	-	GO:0004553//hydrolase activity, hydrolyzing O-glycosyl compounds	GO:0005975//carbohydrate metabolic process	gi|357508727|ref|XP_003624652.1|/0/Periplasmic beta-glucosidase [Medicago truncatula]
[Msa]_27715	K00029|1|0.0|1174|mtr:MTR_8g102620|malate dehydrogenase (oxaloacetate-decarboxylating)(NADP+) [EC:1.1.1.40]	-	GO:0051287//NAD binding;GO:0046872//metal ion binding	GO:0006108//malate metabolic process;GO:0055114//oxidation-reduction process	gi|357520877|ref|XP_003630727.1|/0/Malic enzyme [Medicago truncatula]
[Msa]_27723	K13106|1|3e-161|430|pop:POPTR_0003s08550g|pre-mRNA-splicing factor CWC26	-	-	-	gi|657373096|gb|KEH18856.1|/0/pre-mRNA-splicing factor of RES complex protein [Medicago truncatula]
[Msa]_27738	K10529|1|0.0|1171|cam:101490863|alpha-dioxygenase [EC:1.-.-.-]	-	-	-	gi|657380815|gb|KEH24892.1|/0/pathogen-inducible alpha-dioxygenase [Medicago truncatula]
[Msa]_27752	K15920|1|0.0|488|cit:102619285|beta-D-xylosidase 4 [EC:3.2.1.37]	-	GO:0004553//hydrolase activity, hydrolyzing O-glycosyl compounds	GO:0008152//metabolic process	gi|571476238|ref|XP_003533205.2|/0/PREDICTED: beta-D-xylosidase 1-like [Glycine max]
[Msa]_27754	K14638|1|0.0|1004|mtr:MTR_2g101610|solute carrier family 15 (peptide/histidine transporter), member 3/4	GO:0016020//membrane	GO:0005215//transporter activity	GO:0006810//transport	gi|87240438|gb|ABD32296.1|/0/TGF-beta receptor, type I/II extracellular region [Medicago truncatula]
[Msa]_27756	K05605|1|1e-17|88.6|egu:105047741|3-hydroxyisobutyryl-CoA hydrolase [EC:3.1.2.4]	-	-	-	gi|388505868|gb|AFK41000.1|/6.03696e-59/unknown [Medicago truncatula]
[Msa]_27757	K05577|1|0.0|1134|mtr:MTR_037s0021|NAD(P)H-quinone oxidoreductase subunit 5 [EC:1.6.5.3]	GO:0016021//integral component of membrane	GO:0008137//NADH dehydrogenase (ubiquinone) activity	GO:0042773//ATP synthesis coupled electron transport	gi|358344514|ref|XP_003636334.1|/0/A subunit of NADH dehydrogenase [Medicago truncatula]
[Msa]_27760	-	-	-	-	gi|358346026|ref|XP_003637074.1|/1.04585e-123/Cell wall-associated hydrolase, partial [Medicago truncatula]
[Msa]_27772	K09587|1|0.0|489|tcc:TCM_000402|steroid 22-alpha-hydroxylase [EC:1.14.13.-]	-	-	-	gi|593787794|ref|XP_007156936.1|/0/hypothetical protein PHAVU_002G029700g [Phaseolus vulgaris]
[Msa]_27774	K17535|1|0.0|645|rcu:RCOM_1599780|serine/threonine-protein kinase TNNI3K [EC:2.7.11.1]	-	GO:0016597//amino acid binding;GO:0005524//ATP binding;GO:0004674//protein serine/threonine kinase activity	GO:0006468//protein phosphorylation	gi|357483963|ref|XP_003612268.1|/0/Dual specificity protein kinase pyk2 [Medicago truncatula]
[Msa]_27791	K18660|1|0.0|996|cam:101497000|malonyl-CoA/methylmalonyl-CoA synthetase [EC:6.2.1.-]	-	-	-	gi|657386420|gb|KEH28756.1|/0/fatty acyl-CoA synthetase family protein [Medicago truncatula]
[Msa]_27798	-	-	-	-	gi|18033654|gb|AAL57201.1|AF355597_1/0/putative nodule membrane protein [Medicago sativa]
[Msa]_27815	K08955|1|0.0|1082|mtr:MTR_5g075360|ATP-dependent metalloprotease [EC:3.4.24.-]	GO:0016020//membrane	GO:0004222//metalloendopeptidase activity;GO:0005524//ATP binding;GO:0017111//nucleoside-triphosphatase activity	GO:0030163//protein catabolic process;GO:0006508//proteolysis;GO:0051301//cell division	gi|657385417|gb|AES98987.2|/0/ATP-dependent zinc metalloprotease FTSH protein [Medicago truncatula]
[Msa]_2782	K10999|1|0.0|2291|mtr:MTR_8g092590|cellulose synthase A [EC:2.4.1.12]	GO:0016021//integral component of membrane	GO:0016760//cellulose synthase (UDP-forming) activity;GO:0008270//zinc ion binding	GO:0030244//cellulose biosynthetic process	gi|357519771|ref|XP_003630174.1|/0/Cellulose synthase A catalytic subunit [Medicago truncatula]
[Msa]_27821	K12133|1|9e-38|159|zma:100281091|MYB-related transcription factor LHY	-	-	-	gi|657383060|gb|KEH26846.1|/0/myb transcription factor [Medicago truncatula]
[Msa]_27842	K15174|1|1e-06|56.2|pvu:PHAVU_010G145300g|RNA polymerase II-associated factor 1	-	-	-	gi|355500098|gb|AES81301.1|/0/elongation defective 1 protein/ELD1 protein [Medicago truncatula]
[Msa]_27849	K14777|1|4e-71|270|mtr:MTR_7g057230|ATP-dependent RNA helicase DDX47/RRP3 [EC:3.6.4.13];K14494|2|4e-58|227|pxb:103959476|DELLA protein	-	-	-	gi|657394932|gb|KEH35404.1|/0/GRAS family transcription factor [Medicago truncatula]
[Msa]_27855	K17616|1|0.0|555|fve:101303480|CTD small phosphatase-like protein 2 [EC:3.1.3.-]	-	-	-	gi|357463013|ref|XP_003601788.1|/0/HORMA domain-containing protein [Medicago truncatula]
[Msa]_27856	K00522|1|4e-89|330|mtr:MTR_5g083170|ferritin heavy chain [EC:1.16.3.2]	-	GO:0016491//oxidoreductase activity;GO:0008199//ferric iron binding	GO:0006879//cellular iron ion homeostasis;GO:0006826//iron ion transport;GO:0055114//oxidation-reduction process	gi|657385619|gb|KEH28288.1|/2.1885e-88/ferritin [Medicago truncatula]
[Msa]_27891	K01051|1|0.0|813|mtr:MTR_8g023310|pectinesterase [EC:3.1.1.11]	GO:0005618//cell wall	GO:0030599//pectinesterase activity;GO:0045330//aspartyl esterase activity;GO:0004857//enzyme inhibitor activity	GO:0042545//cell wall modification;GO:0043086//negative regulation of catalytic activity;GO:0045490//pectin catabolic process	gi|357514339|ref|XP_003627458.1|/0/Pectinesterase [Medicago truncatula]
[Msa]_27895	K13161|1|7e-06|53.5|sita:101783446|heterogeneous nuclear ribonucleoprotein R	-	GO:0003676//nucleic acid binding;GO:0000166//nucleotide binding	-	gi|356558554|ref|XP_003547570.1|/0/PREDICTED: uncharacterized protein LOC100808161 [Glycine max]
[Msa]_27931	K12130|1|0.0|998|mtr:MTR_7g118260|pseudo-response regulator 5	-	GO:0000156//phosphorelay response regulator activity	GO:0035556//intracellular signal transduction;GO:0000160//phosphorelay signal transduction system;GO:0006355//regulation of transcription, DNA-templated	gi|657380592|gb|AES82828.2|/0/PRR response regulator [Medicago truncatula]
[Msa]_27942	K02184|1|6e-31|120|sot:102593556|formin 2	-	-	-	gi|657397184|gb|KEH36994.1|/8.41859e-40/Lipid transfer protein [Medicago truncatula]
[Msa]_27950	K03283|1|0.0|1008|mtr:MTR_2g038260|heat shock 70kDa protein 1/8;K06758|1|0.0|1008|mtr:MTR_2g038260|L1 cell adhesion molecule like protein	-	GO:0005524//ATP binding	GO:0006950//response to stress	gi|357449647|ref|XP_003595100.1|/0/Heat shock cognate 70 kDa protein [Medicago truncatula]
[Msa]_27963	K19476|1|5e-164|578|cam:101488821|vacuolar protein sorting-associated protein IST1	-	-	-	gi|657381987|gb|KEH25939.1|/0/regulator of Vps4 activity in the MVB pathway protein [Medicago truncatula]
[Msa]_27971	K10443|1|1e-23|112|ppp:PHYPADRAFT_169940|kelch-like protein 2/3;K06027|2|6e-13|77.0|zma:103652655|vesicle-fusing ATPase [EC:3.6.4.6]	-	-	-	gi|657384674|gb|AES96632.2|/0/galactose oxidase/kelch repeat protein [Medicago truncatula]
[Msa]_27979	K08869|1|3e-137|363|bdi:100837357|aarF domain-containing kinase;K13457|3|8e-137|362|vvi:100252764|disease resistance protein RPM1	-	GO:0016772//transferase activity, transferring phosphorus-containing groups	-	gi|357519623|ref|XP_003630100.1|/0/ABC transporter-like protein [Medicago truncatula]
[Msa]_27980	K04733|1|1e-144|403|pop:POPTR_0017s09520g|interleukin-1 receptor-associated kinase 4 [EC:2.7.11.1]	-	-	-	gi|357438727|ref|XP_003589640.1|/0/Kinase R-like protein [Medicago truncatula]
[Msa]_27994	K14494|1|8e-61|236|brp:103852324|DELLA protein	-	-	GO:0006355//regulation of transcription, DNA-templated	gi|357452583|ref|XP_003596568.1|/0/GRAS family transcription factor [Medicago truncatula]
[Msa]_27995	K03283|1|0.0|1260|cam:101501931|heat shock 70kDa protein 1/8;K06758|1|0.0|1260|cam:101501931|L1 cell adhesion molecule like protein	-	-	-	gi|657388159|gb|KEH30131.1|/0/heat shock cognate 70 kDa protein [Medicago truncatula]
[Msa]_28004	-	-	-	GO:0055085//transmembrane transport	gi|702242770|ref|XP_010048775.1|/0/PREDICTED: metal-nicotianamine transporter YSL3 [Eucalyptus grandis]
[Msa]_28012	K14319|1|0.0|858|mtr:MTR_1g105040|Ran GTPase-activating protein 1	-	-	-	gi|357444341|ref|XP_003592448.1|/0/Ran GTPase-activating protein [Medicago truncatula]
[Msa]_28018	K14638|1|0.0|454|mtr:MTR_2g101560|solute carrier family 15 (peptide/histidine transporter), member 3/4	GO:0016020//membrane	GO:0005215//transporter activity	GO:0006810//transport	gi|124359628|gb|ABD32293.2|/0/TGF-beta receptor, type I/II extracellular region [Medicago truncatula]
[Msa]_28029	K09872|1|8e-164|578|mtr:MTR_5g082070|aquaporin PIP	GO:0016021//integral component of membrane	GO:0005215//transporter activity	GO:0006810//transport	gi|357492595|ref|XP_003616586.1|/4.59843e-163/Aquaporin PIP11 [Medicago truncatula]
[Msa]_28033	K14513|1|1e-35|152|mtr:MTR_2g062640|ethylene-insensitive protein 2;K14487|2|2e-18|95.5|mtr:MTR_5g016310|auxin responsive GH3 gene family;K03283|3|1e-16|89.0|mtr:MTR_2g101470|heat shock 70kDa protein 1/8;K06758|3|1e-16|89.0|mtr:MTR_2g101470|L1 cell adhesion molecule like protein;K00873|4|5e-15|84.0|gmx:100804313|pyruvate kinase [EC:2.7.1.40];K08238|5|6e-15|83.6|mtr:MTR_8g058450|xyloglucan 6-xylosy…	-	-	-	gi|388490808|gb|AFK33470.1|/5.00501e-101/unknown [Medicago truncatula]
[Msa]_28039	K14638|1|0.0|1102|cam:101496346|solute carrier family 15 (peptide/histidine transporter), member 3/4	-	-	-	gi|502141746|ref|XP_004504618.1|/0/PREDICTED: peptide transporter PTR2-like [Cicer arietinum]
[Msa]_28042	K07407|1|2e-22|108|vvi:100267960|alpha-galactosidase [EC:3.2.1.22]	-	-	-	gi|657394790|gb|AES72150.2|/0/alpha-galactosidase [Medicago truncatula]
[Msa]_28044	-	-	-	-	gi|657399048|gb|KEH38565.1|/2.63909e-50/Pmr5/Cas1p GDSL/SGNH-like acyl-esterase family protein [Medicago truncatula]
[Msa]_28053	K04371|1|0.0|832|jcu:105631057|mitogen-activated protein kinase 1/3 [EC:2.7.11.24]	-	GO:0004707//MAP kinase activity;GO:0005524//ATP binding	GO:0000165//MAPK cascade;GO:0006468//protein phosphorylation	gi|92870989|gb|ABE80150.1|/0/Serine/threonine protein kinase, active site [Medicago truncatula]
[Msa]_28054	K06207|1|3e-09|48.9|mdm:103417387|GTP-binding protein;K01303|3|3e-08|45.1|fve:101311565|acylaminoacyl-peptidase [EC:3.4.19.1]	-	-	-	gi|357491009|ref|XP_003615792.1|/2.94265e-25/hypothetical protein MTR_5g072370 [Medicago truncatula]
[Msa]_28057	K00953|1|2e-174|407|pda:103711865|FAD synthetase [EC:2.7.7.2]	-	GO:0003824//catalytic activity	GO:0006777//Mo-molybdopterin cofactor biosynthetic process	gi|357510801|ref|XP_003625689.1|/0/FAD synthetase [Medicago truncatula]
[Msa]_28059	K03283|1|0.0|1007|mtr:MTR_7g024580|heat shock 70kDa protein 1/8;K06758|1|0.0|1007|mtr:MTR_7g024580|L1 cell adhesion molecule like protein	-	GO:0005524//ATP binding	GO:0006950//response to stress	gi|56554972|gb|AAV98051.1|/0/heat shock protein 70 [Medicago sativa]
[Msa]_28065	K13412|1|0.0|871|pda:103708498|calcium-dependent protein kinase [EC:2.7.11.1];K00924|2|0.0|760|ath:AT3G49370|	-	GO:0004683//calmodulin-dependent protein kinase activity;GO:0005509//calcium ion binding;GO:0005524//ATP binding	GO:0006468//protein phosphorylation	gi|357512599|ref|XP_003626588.1|/0/Calcium dependent protein kinase-like protein [Medicago truncatula]
[Msa]_28067	K03265|1|0.0|848|mtr:MTR_4g103720|peptide chain release factor subunit 1	GO:0005737//cytoplasm;GO:0005886//plasma membrane	GO:0016149//translation release factor activity, codon specific	GO:0006415//translational termination	gi|357477137|ref|XP_003608854.1|/0/Eukaryotic peptide chain release factor subunit 1-1 [Medicago truncatula]
[Msa]_28068	-	-	-	-	gi|355491606|gb|AES72809.1|/0/TLD-domain nucleolar protein [Medicago truncatula]
[Msa]_28095	K13422|1|2e-41|171|brp:103827709|transcription factor MYC2	-	-	-	gi|502114008|ref|XP_004494832.1|/0/PREDICTED: transcription factor bHLH13-like [Cicer arietinum]
[Msa]_28098	K08150|1|2e-55|218|atr:18448543|MFS transporter, SP family, solute carrier family 2 (myo-inositol transporter), member 13	GO:0016021//integral component of membrane	GO:0022891//substrate-specific transmembrane transporter activity	GO:0055085//transmembrane transport;GO:0008643//carbohydrate transport	gi|357500677|ref|XP_003620627.1|/0/Sugar transporter [Medicago truncatula]
[Msa]_28101	K04733|1|4e-115|416|dosa:Os02t0218600-00|interleukin-1 receptor-associated kinase 4 [EC:2.7.11.1];K17609|2|1e-113|411|aly:ARALYDRAFT_491618|nucleoredoxin [EC:1.8.1.8]	-	-	-	gi|657391156|gb|KEH32487.1|/0/U-box kinase family protein [Medicago truncatula]
[Msa]_28105	K01810|1|0.0|847|cam:101502187|glucose-6-phosphate isomerase [EC:5.3.1.9]	-	-	-	gi|502090832|ref|XP_004489355.1|/0/PREDICTED: glucose-6-phosphate isomerase, cytosolic 1-like isoform X1 [Cicer arietinum]
[Msa]_2812	K02331|1|0.0|2054|mtr:MTR_2g010110|DNA polymerase phi [EC:2.7.7.7]	-	-	-	gi|357446073|ref|XP_003593314.1|/0/DNA polymerase V [Medicago truncatula]
[Msa]_28126	K00799|1|1e-55|218|cam:101515160|glutathione S-transferase [EC:2.5.1.18]	-	-	-	gi|388522943|gb|AFK49533.1|/1.12609e-60/unknown [Medicago truncatula]
[Msa]_28131	K03107|1|0.0|1178|mtr:MTR_8g100110|signal recognition particle subunit SRP68	GO:0005786//signal recognition particle, endoplasmic reticulum targeting	GO:0030942//endoplasmic reticulum signal peptide binding;GO:0005047//signal recognition particle binding;GO:0008312//7S RNA binding	GO:0006614//SRP-dependent cotranslational protein targeting to membrane	gi|357520603|ref|XP_003630590.1|/0/Signal recognition particle 68 kDa protein [Medicago truncatula]
[Msa]_28140	K10406|1|1e-12|76.3|cam:101500922|kinesin family member C2/C3;K12472|3|8e-12|73.2|ota:Ot15g00490|epidermal growth factor receptor substrate 15;K10696|4|2e-09|65.5|gsl:Gasu_18910|E3 ubiquitin-protein ligase BRE1 [EC:2.3.2.27]	-	-	-	gi|355511422|gb|AES92564.1|/0/XH/XS domain protein [Medicago truncatula]
[Msa]_28146	-	-	-	-	gi|357491009|ref|XP_003615792.1|/1.59335e-14/hypothetical protein MTR_5g072370 [Medicago truncatula]
[Msa]_28150	K03283|1|0.0|1280|mtr:MTR_7g099680|heat shock 70kDa protein 1/8;K06758|1|0.0|1280|mtr:MTR_7g099680|L1 cell adhesion molecule like protein	-	GO:0005524//ATP binding	GO:0006950//response to stress	gi|87241037|gb|ABD32895.1|/0/Heat shock protein Hsp70 [Medicago truncatula]
[Msa]_28182	K08869|1|0.0|1041|cam:101512937|aarF domain-containing kinase	-	-	-	gi|657404475|gb|KEH43168.1|/0/ubiquinone biosynthesis protein [Medicago truncatula]
[truncated: 3,615 more rows]
