# Supplementary material for: Multiple Regulatory Networks Are Activated during Cold Stress in Medicago sativa L
Source: Int J Mol Sci. 2018 Oct 15;19(10):3169. doi: 10.3390/ijms19103169 (PMC6214131; doi:10.3390/ijms19103169)
Supplement: Supplementary file 1 [file ijms-19-03169-s001.zip › supplementary material/Table S5.xlsx]

## Sheet: Sheet1
Table S5. Distribution of differentially expressed transcription factors.
TF family name	Differentially expressed TF number
	C0 VS C1			C0 VS C2			C0 VS C3			C0 VS C4			Total TFs
	Up	Down	Total	Up	Down	Total	Up	Down	Total	Up	Down	Total
ABI3VP1	-	-	-	-	-	-	-	-	-	-	2	2	2
AP2-EREBP	1	-	1	1	-	1	9	2	11	7	3	10	12
ARF	2	-	2	-	-	-	1	1	2	1	-	1	3
ARR-B	1	-	1	-	-	-	1	-	1	1	-	1	1
BES1	-	-	-	-	-	-	-	1	1	-	1	1	1
bHLH	-	-	-	-	-	-	1	2	3	1	2	3	5
bZIP	-	-	-	1	-	1	-	1	1	-	1	1	2
C2C2-Dof	2	-	2	3	-	3	2	-	2	1	-	1	4
C2C2-GATA	-	-	-	-	-	-	-	-	-	-	1	1	1
C3H	1	-	1	-	-	-	-	2	2	-	2	2	3
CPP	-	-	-	-	-	-	-	-	-	-	1	1	1
EIL	1	1	2	1	-	1	1	1	2	1	3	4	4
FAR1	-	-	-	-	-	-	-	1	1	-	-	-	1
G2-like	-	1	1	1	-	1	-	-	-	-	-	-	1
GRAS	1	-	1	4	-	4	4	3	7	5	2	7	12
HSF	-	-	-	1	-	1	1	-	1	3	1	4	5
mTERF	-	-	-	-	-	-	-	1	1	-	-	-	1
MYB	4	-	4	5	-	5	3	4	7	3	3	6	13
NAC	-	-	-	3	-	3	6	-	6	5	-	5	7
Sigma70-like	-	-	-	-	-	-	-	1	1	-	1	1	1
TAZ	-	-	-	1	-	1	1	-	1	-	-	-	1
TIG	1	-	1	-	-	-	-	-	-	-	-	-	1
Trihelix	-	-	-	-	-	-	-	3	3	-	-	-	3
TUB	-	-	-	-	1	1	-	1	1	-	-	-	1
VOZ	-	-	-	-	-	-	1	-	1	-	-	-	1
WRKY	-	-	-	2	-	2	2	1	3	3	-	3	5
zf-HD	-	-	-	-	-	-	-	-	-	-	1	1	1
Total number	17	2	19	27	1	28	36	29	65	34	27	61	93
