# Supplementary material for: Multiple Regulatory Networks Are Activated during Cold Stress in Medicago sativa L
Source: Int J Mol Sci. 2018 Oct 15;19(10):3169. doi: 10.3390/ijms19103169 (PMC6214131; doi:10.3390/ijms19103169)
Supplement: Supplementary file 1 [file ijms-19-03169-s001.zip › supplementary material/Table S6.xlsx]

## Sheet: Sheet1
Table S6. List of cold-responsive genes involved in hormone metabolism and signaling pathways.
Items	gene_id	KEGG Orthology	GO Component	GO Function	GO Process	Blast nr
Abscisic acid	[Msa]_25235	K14497|1|7e-136|430|mtr:MTR_5g080680|protein phosphatase 2C [EC:3.1.3.16]	-	GO:0046872//metal ion binding;GO:0004722//protein serine/threonine phosphatase activity	GO:0006470//protein dephosphorylation	gi|657385550|gb|KEH28262.1|/1.80179e-135/protein phosphatase 2C-like protein [Medicago truncatula]
	[Msa]_26491	K14432|1|0.0|592|mtr:MTR_3g101780|ABA responsive element binding factor	-	GO:0003700//transcription factor activity, sequence-specific DNA binding;GO:0043565//sequence-specific DNA binding	GO:0006355//regulation of transcription, DNA-templated	gi|357465529|ref|XP_003603049.1|/0/ABSCISIC ACID-INSENSITIVE 5-like protein [Medicago truncatula]
	[Msa]_28429	K14432|1|0.0|843|mtr:MTR_3g101780|ABA responsive element binding factor	-	GO:0003700//transcription factor activity, sequence-specific DNA binding;GO:0043565//sequence-specific DNA binding	GO:0006355//regulation of transcription, DNA-templated	gi|357465529|ref|XP_003603049.1|/0/ABSCISIC ACID-INSENSITIVE 5-like protein [Medicago truncatula]
	[Msa]_33171	K14432|1|0.0|576|mtr:MTR_3g101780|ABA responsive element binding factor	-	GO:0003700//transcription factor activity, sequence-specific DNA binding;GO:0043565//sequence-specific DNA binding	GO:0006355//regulation of transcription, DNA-templated	gi|357465529|ref|XP_003603049.1|/0/ABSCISIC ACID-INSENSITIVE 5-like protein [Medicago truncatula]
	[Msa]_38071	K14497|1|0.0|675|mtr:MTR_8g102550|protein phosphatase 2C [EC:3.1.3.16]	-	GO:0046872//metal ion binding;GO:0004722//protein serine/threonine phosphatase activity	GO:0006470//protein dephosphorylation	gi|357520863|ref|XP_003630720.1|/0/Protein phosphatase 2C [Medicago truncatula]
	[Msa]_38209	K14432|1|0.0|608|mtr:MTR_7g104480|ABA responsive element binding factor	-	GO:0003700//transcription factor activity, sequence-specific DNA binding;GO:0043565//sequence-specific DNA binding	GO:0006355//regulation of transcription, DNA-templated	gi|357511043|ref|XP_003625810.1|/0/Abscisic acid insensitive [Medicago truncatula]
	[Msa]_42852	K14432|1|0.0|843|mtr:MTR_3g101780|ABA responsive element binding factor	-	GO:0003700//transcription factor activity, sequence-specific DNA binding;GO:0043565//sequence-specific DNA binding	GO:0006355//regulation of transcription, DNA-templated	gi|357465529|ref|XP_003603049.1|/0/ABSCISIC ACID-INSENSITIVE 5-like protein [Medicago truncatula]
	[Msa]_44978	K14497|1|2e-146|419|mtr:MTR_5g080680|protein phosphatase 2C [EC:3.1.3.16]	-	GO:0046872//metal ion binding;GO:0004722//protein serine/threonine phosphatase activity	GO:0006470//protein dephosphorylation	gi|357492359|ref|XP_003616468.1|/1.37322e-145/Protein phosphatase 2C [Medicago truncatula]
	[Msa]_47688	K14496|1|4e-109|395|mtr:MTR_3g071740|abscisic acid receptor PYR/PYL family	-	-	-	gi|357461413|ref|XP_003600988.1|/2.14072e-108/Abscisic acid receptor PYL6 [Medicago truncatula]
	[Msa]_5801	K14432|1|0.0|325|mtr:MTR_3g101780|ABA responsive element binding factor	-	GO:0003700//transcription factor activity, sequence-specific DNA binding;GO:0043565//sequence-specific DNA binding	GO:0006355//regulation of transcription, DNA-templated	gi|357465529|ref|XP_003603049.1|/0/ABSCISIC ACID-INSENSITIVE 5-like protein [Medicago truncatula]
Auxin	[Msa]_17257	K14486|1|0.0|1419|cam:101509304|auxin response factor	-	-	-	gi|657401213|gb|KEH40213.1|/0/auxin response factor 2 [Medicago truncatula]
	[Msa]_24179	K13946|1|0.0|773|mtr:MTR_5g082220|auxin influx carrier (AUX1 LAX family)	GO:0005886//plasma membrane;GO:0016021//integral component of membrane	GO:0015293//symporter activity	GO:0009624//response to nematode;GO:0006865//amino acid transport;GO:0009734//auxin-activated signaling pathway;GO:0048829//root cap development	gi|33326874|gb|AAQ08855.1|/0/auxin influx carrier-like protein 1 [Momordica charantia]
	[Msa]_27160	K13946|1|0.0|986|mtr:MTR_5g082220|auxin influx carrier (AUX1 LAX family)	GO:0005886//plasma membrane;GO:0016021//integral component of membrane	GO:0015293//symporter activity	GO:0006865//amino acid transport;GO:0009734//auxin-activated signaling pathway	gi|357492621|ref|XP_003616599.1|/0/Auxin influx protein [Medicago truncatula]
	[Msa]_31291	K14487|1|0.0|563|cam:101507657|auxin responsive GH3 gene family	-	-	-	gi|657371174|gb|KEH17188.1|/0/indole-3-acetic acid-amido synthetase [Medicago truncatula]
	[Msa]_36578	K13946|1|0.0|528|gmx:100778463|auxin influx carrier (AUX1 LAX family)	-	-	-	gi|75245781|sp|Q8L884.1|LAX4_MEDTR/0/RecName: Full=Auxin transporter-like protein 4; AltName: Full=AUX1-like protein 4; AltName: Full=MtLAX4 [Medicago truncatula]
	[Msa]_44940	K13946|1|0.0|716|mtr:MTR_3g072870|auxin influx carrier (AUX1 LAX family)	GO:0016021//integral component of membrane	GO:0022857//transmembrane transporter activity	GO:0060918//auxin transport;GO:0048364//root development;GO:0009733//response to auxin	gi|720053840|ref|XP_010272856.1|/0/PREDICTED: auxin transporter-like protein 3 [Nelumbo nucifera]
	[Msa]_48684	K14484|1|2e-83|212|mtr:MTR_090s0019|auxin-responsive protein IAA	-	-	-	gi|358347001|ref|XP_003637551.1|/9.98044e-98/Auxin-induced protein [Medicago truncatula]
Brassinosteroids	[Msa]_27204	K14500|1|0.0|964|cam:101495947|BR-signaling kinase [EC:2.7.11.1]	-	-	-	gi|657386085|gb|AET01057.2|/0/LRR receptor-like kinase [Medicago truncatula]
	[Msa]_28587	K14500|1|0.0|508|mtr:MTR_7g077150|BR-signaling kinase [EC:2.7.11.1]	-	-	-	gi|355498944|gb|AES80147.1|/0/LRR receptor-like kinase [Medicago truncatula]
	[Msa]_4173	K13415|1|0.0|1367|mtr:MTR_3g095100|protein brassinosteroid insensitive 1 [EC:2.7.10.1 2.7.11.1]	GO:0016021//integral component of membrane	GO:0005524//ATP binding;GO:0004674//protein serine/threonine kinase activity	GO:0006468//protein phosphorylation	gi|357464445|ref|XP_003602504.1|/0/Brassinosteroid receptor [Medicago truncatula]
	[Msa]_43557	K14502|1|0.0|692|cam:101508483|protein brassinosteroid insensitive 2 [EC:2.7.11.1]	-	-	-	gi|657396712|gb|KEH36622.1|/0/shaggy-like kinase dzeta [Medicago truncatula]
	[Msa]_50481	K14500|1|5e-124|273|cam:101511724|BR-signaling kinase [EC:2.7.11.1]	-	GO:0004672//protein kinase activity;GO:0005524//ATP binding	GO:0006468//protein phosphorylation	gi|657373110|gb|KEH18870.1|/2.9357e-131/LRR receptor-like kinase [Medicago truncatula]
Ethylene	[Msa]_12537	K14509|1|0.0|1407|cam:101512933|ethylene receptor [EC:2.7.13.-]	-	-	-	gi|657403894|gb|KEH42695.1|/0/ethylene receptor ETR2 [Medicago truncatula]
	[Msa]_15965	K14509|1|0.0|1408|cam:101512933|ethylene receptor [EC:2.7.13.-]	-	-	-	gi|657403894|gb|KEH42695.1|/0/ethylene receptor ETR2 [Medicago truncatula]
	[Msa]_16772	K14515|1|0.0|1211|mtr:MTR_3g107280|EIN3-binding F-box protein	-	-	-	gi|657395711|gb|AES73649.2|/0/EIN3-binding F-box-like protein [Medicago truncatula]
	[Msa]_21404	K14514|1|0.0|683|mtr:MTR_132s0008|ethylene-insensitive protein 3	-	-	-	gi|261157176|gb|ACX54782.1|/0/ethylene insensitive-like protein 1 [Medicago truncatula]
	[Msa]_21670	K14509|1|0.0|382|cmo:103483624|ethylene receptor [EC:2.7.13.-]	GO:0005789//endoplasmic reticulum membrane	GO:0000156//phosphorelay response regulator activity;GO:0005524//ATP binding;GO:0000155//phosphorelay sensor kinase activity	GO:0035556//intracellular signal transduction;GO:0006355//regulation of transcription, DNA-templated;GO:0023014//signal transduction by protein phosphorylation;GO:0009873//ethylene-activated signaling pathway	gi|459354670|gb|AGG55711.1|/0/ethylene receptor 2-2 [Gossypium arboreum]
	[Msa]_22205	K14514|1|0.0|451|mtr:MTR_132s0008|ethylene-insensitive protein 3	-	-	-	gi|261157176|gb|ACX54782.1|/0/ethylene insensitive-like protein 1 [Medicago truncatula]
	[Msa]_22969	K14514|1|0.0|570|mtr:MTR_5g087790|ethylene-insensitive protein 3	GO:0005634//nucleus	GO:0003700//transcription factor activity, sequence-specific DNA binding	GO:0006355//regulation of transcription, DNA-templated	gi|217074448|gb|ACJ85584.1|/0/unknown [Medicago truncatula]
	[Msa]_26235	K14514|1|0.0|1061|mtr:MTR_132s0008|ethylene-insensitive protein 3	-	-	-	gi|261157176|gb|ACX54782.1|/0/ethylene insensitive-like protein 1 [Medicago truncatula]
	[Msa]_31142	K14515|1|0.0|525|mtr:MTR_3g107280|EIN3-binding F-box protein	-	-	-	gi|657395711|gb|AES73649.2|/0/EIN3-binding F-box-like protein [Medicago truncatula]
	[Msa]_33752	K14514|1|0.0|532|mtr:MTR_5g087790|ethylene-insensitive protein 3	GO:0005634//nucleus	GO:0003700//transcription factor activity, sequence-specific DNA binding	GO:0006355//regulation of transcription, DNA-templated	gi|217074448|gb|ACJ85584.1|/0/unknown [Medicago truncatula]
	[Msa]_34046	K14514|1|0.0|511|mtr:MTR_5g087790|ethylene-insensitive protein 3	GO:0005634//nucleus	GO:0003700//transcription factor activity, sequence-specific DNA binding	GO:0006355//regulation of transcription, DNA-templated	gi|357493595|ref|XP_003617086.1|/0/Ethylene insensitive 3-like protein [Medicago truncatula]
	[Msa]_36420	K14514|1|0.0|741|mtr:MTR_2g098470|ethylene-insensitive protein 3	GO:0005634//nucleus	GO:0003700//transcription factor activity, sequence-specific DNA binding	GO:0006355//regulation of transcription, DNA-templated	gi|357454391|ref|XP_003597476.1|/0/ETHYLENE INSENSITIVE 3-like 3 protein [Medicago truncatula]
	[Msa]_41373	K14515|1|0.0|1085|mtr:MTR_3g107280|EIN3-binding F-box protein	-	-	-	gi|657395711|gb|AES73649.2|/0/EIN3-binding F-box-like protein [Medicago truncatula]
	[Msa]_41816	K14514|1|0.0|995|mtr:MTR_132s0008|ethylene-insensitive protein 3	-	-	-	gi|261157176|gb|ACX54782.1|/0/ethylene insensitive-like protein 1 [Medicago truncatula]
	[Msa]_49964	K14509|1|7e-122|252|cam:101512933|ethylene receptor [EC:2.7.13.-]	-	-	-	gi|657403894|gb|KEH42695.1|/3.82667e-129/ethylene receptor ETR2 [Medicago truncatula]
Jasmonate	[Msa]_20157	K13464|1|4e-28|90.9|mtr:MTR_2g042900|jasmonate ZIM domain-containing protein	-	-	-	gi|657397965|gb|KEH37602.1|/1.44294e-27/jasmonate zim-domain protein [Medicago truncatula]
	[Msa]_21191	K13464|1|9e-53|209|mtr:MTR_2g042900|jasmonate ZIM domain-containing protein	-	-	-	gi|657397965|gb|KEH37602.1|/1.11853e-62/jasmonate zim-domain protein [Medicago truncatula]
	[Msa]_29942	K14506|1|0.0|1147|mtr:MTR_7g117110|jasmonic acid-amino synthetase	-	-	-	gi|657380505|gb|AES82769.2|/0/indole-3-acetic acid-amido synthetase [Medicago truncatula]
	[Msa]_40865	K14506|1|0.0|549|pda:103716872|jasmonic acid-amino synthetase	-	-	-	gi|657372932|gb|KEH18702.1|/0/indole-3-acetic acid-amido synthetase [Medicago truncatula]
	[Msa]_42430	K13464|1|0.0|656|mtr:MTR_6g069870|jasmonate ZIM domain-containing protein	-	-	-	gi|357499125|ref|XP_003619851.1|/0/Protein TIFY 6B [Medicago truncatula]
Phytochrome	[Msa]_14657	K12126|1|0.0|1400|mtr:MTR_1g084980|phytochrome-interacting factor 3	-	GO:0046983//protein dimerization activity	-	gi|357441953|ref|XP_003591254.1|/0/Transcription factor PIF3 [Medicago truncatula]
	[Msa]_16902	K12126|1|0.0|1407|mtr:MTR_1g084980|phytochrome-interacting factor 3	-	GO:0046983//protein dimerization activity	-	gi|357441953|ref|XP_003591254.1|/0/Transcription factor PIF3 [Medicago truncatula]
	[Msa]_33277	K16189|1|0.0|537|cam:101488979|phytochrome-interacting factor 4	-	-	-	gi|657392734|gb|KEH33641.1|/0/transcription factor [Medicago truncatula]
	[Msa]_35356	K16189|1|0.0|280|cam:101488979|phytochrome-interacting factor 4	-	-	-	gi|657392734|gb|KEH33641.1|/0/transcription factor [Medicago truncatula]
	[Msa]_37163	K16189|1|0.0|550|cam:101488979|phytochrome-interacting factor 4	-	-	-	gi|657392734|gb|KEH33641.1|/0/transcription factor [Medicago truncatula]
	[Msa]_42139	K16189|1|0.0|358|gmx:100784531|phytochrome-interacting factor 4	-	-	-	gi|657392734|gb|KEH33641.1|/0/transcription factor [Medicago truncatula]
